# Supplementary material for: Plant-specific cochaperone SSR1 affects root elongation by modulating the mitochondrial iron-sulfur cluster assembly machinery
Source: PLoS Genet. 2025 Feb 5;21(2):e1011597. doi: 10.1371/journal.pgen.1011597 (PMC11835332; doi:10.1371/journal.pgen.1011597)
Supplement: S1 Table — (XLSX) [file pgen.1011597.s001.xlsx]

## Sheet: Sheet1
Table S1. Root length of F2 seedlings
ssr1-2 sus1xssr1-2 F2-NO1	ssr1-2 sus1xssr1-2 F2-NO2	ssr1-2 sus1xssr1-2 F2-NO3	ssr1-2 sus2xssr1-2 F2-NO1	ssr1-2 sus2xssr1-2 F2-NO2	ssr1-2 sus2xssr1-2 F2-NO3
0.4	0.4	0.3	0.4	0.2	0.2
0.4	0.4	0.3	0.4	0.2	0.3
0.4	0.4	0.4	0.4	0.4	0.3
0.4	0.4	0.4	0.5	0.4	0.4
0.4	0.4	0.4	0.5	0.4	0.4
0.4	0.4	0.4	0.5	0.4	0.4
0.4	0.4	0.4	0.6	0.4	0.4
0.5	0.5	0.4	0.6	0.4	0.4
0.5	0.5	0.4	0.6	0.5	0.4
0.5	0.5	0.4	0.6	0.5	0.4
0.5	0.5	0.5	0.7	0.5	0.5
0.5	0.5	0.5	0.7	0.5	0.5
0.5	0.5	0.5	0.7	0.5	0.5
0.5	0.5	0.5	0.7	0.5	0.5
0.5	0.5	0.5	0.7	0.6	0.6
0.5	0.5	0.5	0.7	0.7	0.6
0.5	0.5	0.5	0.7	0.7	0.7
0.5	0.5	0.5	0.8	0.8	0.7
0.5	0.5	0.5	0.8	0.8	0.7
0.5	0.5	0.5	0.8	0.8	0.8
0.5	0.5	0.5	0.8	0.8	0.8
0.5	0.5	0.5	0.8	0.9	0.8
0.5	0.5	0.5	0.8	0.9	0.8
0.5	0.5	0.5	0.8	1	0.9
0.5	0.5	0.5	0.8	1	0.9
0.5	0.5	0.5	0.8	1	0.9
0.5	0.6	0.5	0.8	1	0.9
0.5	0.6	0.5	0.8	1	0.9
0.6	0.6	0.6	0.8	1	0.9
0.6	0.6	0.6	1	1.1	1
0.6	2.2	1.7	1	1.1	1
0.7	2.3	1.8	1	1.1	1
1.4	2.3	1.8	1.2	1.1	1
1.8	2.3	1.9	1.4	1.4	1.4
1.9	2.4	1.9	1.5	1.6	1.6
1.9	2.4	2.1	1.6	1.7	1.6
2	2.4	2.1	1.6	1.7	1.7
2	2.4	2.2	1.7	1.7	1.7
2	2.4	2.2	1.7	1.7	1.7
2	2.5	2.2	1.7	1.8	1.7
2.1	2.5	2.3	1.7	1.8	1.8
2.1	2.5	2.3	1.7	1.8	1.8
2.1	2.5	2.4	1.7	1.8	1.8
2.1	2.5	2.4	1.7	1.9	1.9
2.1	2.5	2.5	1.7	1.9	1.9
2.1	2.5	2.5	1.7	1.9	1.9
2.1	2.5	2.5	1.7	1.9	1.9
2.2	2.5	2.5	1.8	1.9	1.9
2.2	2.5	2.5	1.8	1.9	1.9
2.2	2.5	2.5	1.8	1.9	1.9
2.2	2.6	2.6	1.8	1.9	2
2.2	2.6	2.6	1.8	2	2
2.2	2.6	2.6	1.9	2	2
2.2	2.6	2.6	1.9	2	2
2.2	2.6	2.7	1.9	2	2
2.3	2.7	2.7	1.9	2	2
2.3	2.7	2.7	1.9	2	2
2.3	2.7	2.7	1.9	2	2
2.3	2.7	2.7	1.9	2	2
2.3	2.7	2.7	1.9	2	2
2.3	2.7	2.7	2	2	2
2.3	2.7	2.7	2	2.1	2
2.3	2.7	2.8	2	2.1	2
2.3	2.8	2.8	2	2.1	2.1
2.3	2.8	2.8	2	2.1	2.1
2.3	2.8	2.8	2	2.1	2.1
2.3	2.8	2.8	2	2.1	2.1
2.3	2.8	2.8	2	2.1	2.1
2.3	2.8	2.8	2	2.1	2.1
2.4	2.8	2.8	2	2.1	2.1
2.4	2.8	2.8	2	2.1	2.1
2.4	2.8	2.8	2	2.1	2.1
2.4	2.9	2.8	2	2.1	2.1
2.4	2.9	2.8	2	2.1	2.1
2.5	2.9	2.9	2	2.1	2.1
2.5	2.9	2.9	2	2.1	2.1
2.5	2.9	2.9	2.1	2.1	2.1
2.5	2.9	2.9	2.1	2.2	2.2
2.5	2.9	2.9	2.1	2.2	2.2
2.5	2.9	2.9	2.1	2.2	2.2
2.5	2.9	2.9	2.1	2.2	2.2
2.5	2.9	2.9	2.1	2.2	2.2
2.5	2.9	2.9	2.1	2.2	2.2
2.5	2.9	2.9	2.1	2.2	2.2
2.5	3	2.9	2.1	2.2	2.2
2.5	3	2.9	2.1	2.2	2.3
2.6	3	3	2.1	2.2	2.3
2.6	3	3	2.1	2.3	2.3
2.6	3	3	2.1	2.3	2.3
2.6	3	3	2.1	2.3	2.3
2.6	3	3	2.1	2.4	2.4
2.6	3	3	2.1	2.4	2.4
2.6	3	3	2.1	2.4	2.4
2.6	3	3	2.2	2.4	2.4
2.7	3	3	2.2	2.5	2.4
2.7	3	3	2.2	2.5	2.4
2.7	3	3	2.2	2.5	2.4
2.7	3	3	2.2	2.5	2.4
2.7	3.1	3	2.2	2.5	2.4
2.7	3.1	3	2.2	2.5	2.4
2.7	3.1	3.1	2.2	2.5	2.4
2.8	3.1	3.1	2.2	2.8	2.7
2.8	3.1	3.1	2.2	2.8	2.7
2.8	3.1	3.1	2.2	2.8	2.7
2.8	3.1	3.1	2.2	2.8	2.8
2.8	3.1	3.1	2.2	2.8	2.8
2.8	3.1	3.2	2.2	2.8	2.8
2.9	3.2	3.2	2.2	2.9	2.8
2.9	3.3	3.2	2.2	2.9	2.9
2.9	3.3	3.3	2.3	2.9	2.9
2.9	3.3	3.3	2.3	2.9	2.9
2.9	3.3	3.3	2.3	2.9	2.9
2.9	3.4	3.3	2.5	2.9	2.9
2.9	3.4	3.3	2.5	2.9	2.9
2.9	3.4	3.3	2.6	2.9	2.9
2.9	3.5	3.5	2.6	2.9	2.9
2.9	3.5	3.5	2.6	2.9	2.9
3	3.5	3.5	2.6	2.9	2.9
3	3.5	3.5	2.6	2.9	2.9
3	3.7	3.6	2.7	3	3
3	3.9	3.6	2.7	3	3
3.1		3.7	2.7	3	3
3.2			2.8	3	3
3.3			2.8	3	3
			2.8	3	3.1
			2.8	3	3.1
			2.8	3.1	3.1
			2.8	3.1	3.1
			2.8	3.2	3.2
			2.9		3.3
			2.9
			2.9
			2.9
			2.9
			2.9
			2.9
			2.9
			2.9
			3
			3
			3
			3
			3
			3.1
			3.1
			3.1
			3.1
