# Supplementary material for: Plant-specific cochaperone SSR1 affects root elongation by modulating the mitochondrial iron-sulfur cluster assembly machinery
Source: PLoS Genet. 2025 Feb 5;21(2):e1011597. doi: 10.1371/journal.pgen.1011597 (PMC11835332; doi:10.1371/journal.pgen.1011597)
Supplement: S2 Table — (XLSX) [file pgen.1011597.s002.xlsx]

## Sheet: ED-0.999
Table S2. BSA-seq result of sus1
ID	Type	#CHROM	POS	REF	ALT	QUAL	R01_base	R01_alt_depth	R01_reads_depth	R02_base	R02_alt_depth	R02_reads_depth	Region	GO_annotation	KEGG_annotation	Swissprot_annotation
AT5G05150.1	SNP	5	1525420	C	A	836.19	A,A	0,17	17	C,A	6,9	15	INTRON	Molecular Function: protein binding (GO:0005515);; Cellular Component: nucleus (GO:0005634);; Cellular Component: cytosol (GO:0005829);; Biological Process: fatty acid beta-oxidation (GO:0006635);; Biological Process: purine nucleobase transport (GO:0006863);; Biological Process: autophagy (GO:0006914);; Biological Process: response to oxidative stress (GO:0006979);; Biological Process: response …	--	Autophagy-related protein 18e OS=Arabidopsis thaliana GN=ATG18E PE=2 SV=1
AT5G07160.1	SNP	5	2219209	T	A	467.76	A,A	3,20	23	T,A	2,8	10	DOWNSTREAM	Molecular Function: DNA binding (GO:0003677);; Molecular Function: sequence-specific DNA binding transcription factor activity (GO:0003700);; Molecular Function: protein binding (GO:0005515);; Cellular Component: nucleus (GO:0005634);; Biological Process: regulation of transcription, DNA-templated (GO:0006355);; Biological Process: cell communication (GO:0007154);; Biological Process: response to…	--	Transcription factor RF2b OS=Oryza sativa subsp. japonica GN=RF2b PE=1 SV=1
AT5G04730.1	SNP	5	1366225	T	A	146.17	T,T	14,0	14	A,A	0,4	4	INTRON	--	--	Ankyrin repeat-containing protein At3g12360 OS=Arabidopsis thaliana GN=At3g12360 PE=2 SV=1
	SNP	5	1366963	A	T	640.73	T,T	0,14	14	A,A	25,0	25	INTRON
	SNP	5	1367278	G	A	370.49	G,G	15,0	15	A,A	0,9	9	INTRON
	InDel	5	1366228	TA	T	146.17	TA,TA	14,0	14	T,T	0,4	4	INTRON
	InDel	5	1366242	ATTTTCATC	A	146.17	ATTTTCATC,ATTTTCATC	17,0	17	A,A	0,4	4	INTRON
	InDel	5	1367358	AAT	A	149.92	AAT,AAT	15,0	15	A,A	0,4	4	UTR_5_PRIME
	InDel	5	1365774	ATTATAT	A	103.01	ATTATAT,ATTATAT	3,0	3	A,A	0,3	3	INTRON
	InDel	5	1366958	G	GA	646.44	GA,GA	0,15	15	G,G	24,0	24	INTRON
AT5G04895.1	SNP	5	1430841	G	A	799.42	G,G	32,0	32	A,A	0,27	27	SYNONYMOUS_CODING	Molecular Function: RNA polymerase II transcription factor binding (GO:0001085);; Molecular Function: nucleic acid binding (GO:0003676);; Molecular Function: chromatin binding (GO:0003682);; Molecular Function: double-stranded RNA binding (GO:0003725);; Molecular Function: ATP binding (GO:0005524);; Cellular Component: nucleus (GO:0005634);; Cellular Component: mitochondrion (GO:0005739);; Cellul…	--	Probable ATP-dependent RNA helicase DHX36 OS=Mus musculus GN=Dhx36 PE=2 SV=2
AT5G07040.1	SNP	5	2188753	C	T	117.67	C,C	4,0	4	T,T	0,5	5	UPSTREAM	Molecular Function: ubiquitin-protein ligase activity (GO:0004842);; Cellular Component: extracellular region (GO:0005576);; Cellular Component: nucleus (GO:0005634);; Molecular Function: zinc ion binding (GO:0008270);; Biological Process: protein ubiquitination (GO:0016567);; Biological Process: response to chemical (GO:0042221);;	--	Putative RING-H2 finger protein ATL69 OS=Arabidopsis thaliana GN=ATL69 PE=3 SV=1
	SNP	5	2188349	G	A	45.19	G,A	18,5	23	G,G	24,0	24	UPSTREAM
	SNP	5	2188616	T	C	37.87	T,C	6,3	9	T,T	7,0	7	UPSTREAM
AT5G08130.1	SNP	5	2604786	C	A	708.24	C,A	2,11	13	A,A	0,15	15	DOWNSTREAM	Molecular Function: DNA binding (GO:0003677);; Molecular Function: sequence-specific DNA binding transcription factor activity (GO:0003700);; Cellular Component: nucleus (GO:0005634);; Biological Process: regulation of transcription, DNA-templated (GO:0006355);; Biological Process: multicellular organismal development (GO:0007275);; Biological Process: brassinosteroid mediated signaling pathway (…	--	Transcription factor BIM1 OS=Arabidopsis thaliana GN=BIM1 PE=1 SV=2
AT5G06890.1	SNP	5	2135713	G	A	328.3	G,A	16,2	18	A,A	0,12	12	UPSTREAM	Molecular Function: RNA binding (GO:0003723);; Cellular Component: nucleus (GO:0005634);; Cellular Component: mitochondrion (GO:0005739);; Biological Process: RNA processing (GO:0006396);;	--	Probable splicing factor 3A subunit 1 OS=Arabidopsis thaliana GN=At1g14650 PE=1 SV=2
AT5G08130.4	SNP	5	2610074	G	A	826.42	G,G	27,0	27	A,A	0,28	28	INTRON	Molecular Function: DNA binding (GO:0003677);; Molecular Function: sequence-specific DNA binding transcription factor activity (GO:0003700);; Cellular Component: nucleus (GO:0005634);; Biological Process: regulation of transcription, DNA-templated (GO:0006355);; Biological Process: multicellular organismal development (GO:0007275);; Biological Process: brassinosteroid mediated signaling pathway (…	--	Transcription factor BIM1 OS=Arabidopsis thaliana GN=BIM1 PE=1 SV=2
AT5G07030.1	SNP	5	2187691	G	A	223.56	G,G	2,0	2	G,A	1,6	7	UPSTREAM	Molecular Function: aspartic-type endopeptidase activity (GO:0004190);; Biological Process: proteolysis (GO:0006508);; Biological Process: defense response (GO:0006952);; Molecular Function: peptidase activity (GO:0008233);; Cellular Component: plant-type cell wall (GO:0009505);; Cellular Component: chloroplast (GO:0009507);; Biological Process: response to organic substance (GO:0010033);; Cellul…	--	Protein ASPARTIC PROTEASE IN GUARD CELL 2 OS=Arabidopsis thaliana GN=ASPG2 PE=2 SV=1
AT5G05690.2	SNP	5	1707777	G	A	1271.1	G,G	21,2	23	A,A	0,30	30	UPSTREAM	Biological Process: polysaccharide biosynthetic process (GO:0000271);; Biological Process: microtubule bundle formation (GO:0001578);; Molecular Function: monooxygenase activity (GO:0004497);; Molecular Function: iron ion binding (GO:0005506);; Cellular Component: mitochondrion (GO:0005739);; Molecular Function: electron carrier activity (GO:0009055);; Biological Process: response to water depriv…	K09588|0.0|ath:AT5G05690|CPD	Cytochrome P450 90A1 OS=Arabidopsis thaliana GN=CYP90A1 PE=2 SV=1
AT5G07680.2	SNP	5	2439803	G	A	642.44	G,G	10,0	10	A,A	0,21	21	DOWNSTREAM	Biological Process: MAPK cascade (GO:0000165);; Molecular Function: DNA binding (GO:0003677);; Molecular Function: sequence-specific DNA binding transcription factor activity (GO:0003700);; Cellular Component: nucleus (GO:0005634);; Biological Process: regulation of transcription, DNA-templated (GO:0006355);; Biological Process: protein targeting to membrane (GO:0006612);; Biological Process: mul…	--	NAC domain-containing protein 100 OS=Arabidopsis thaliana GN=NAC100 PE=2 SV=1
AT5G05030.1	SNP	5	1483280	G	A	534.42	G,G	26,0	26	A,A	0,18	18	DOWNSTREAM	Cellular Component: extracellular region (GO:0005576);;	--	--
AT5G06630.1	SNP	5	2036829	C	T	65.87	C,T	33,10	43	C,C	23,0	23	SYNONYMOUS_CODING	Biological Process: cell morphogenesis involved in differentiation (GO:0000904);; Biological Process: developmental process involved in reproduction (GO:0003006);; Molecular Function: structural constituent of cell wall (GO:0005199);; Molecular Function: protein binding (GO:0005515);; Cellular Component: plant-type cell wall (GO:0009505);; Cellular Component: plasmodesma (GO:0009506);; Biological…	--	Extensin-2 OS=Arabidopsis thaliana GN=EXT2 PE=2 SV=1
	SNP	5	2037273	G	A	236.43	A,A	0,10	10	G,G	22,0	30	SYNONYMOUS_CODING
AT5G05590.1	SNP	5	1668356	C	T	32.19	C,C	21,0	21	C,T	14,4	18	UPSTREAM	Biological Process: tryptophan biosynthetic process (GO:0000162);; Molecular Function: phosphoribosylanthranilate isomerase activity (GO:0004640);; Biological Process: multicellular organismal development (GO:0007275);; Biological Process: response to UV (GO:0009411);; Cellular Component: chloroplast (GO:0009507);; Biological Process: growth (GO:0040007);;	K01817|0.0|ath:AT5G05590|PAI2	N-(5&apos;-phosphoribosyl)anthranilate isomerase 2, chloroplastic OS=Arabidopsis thaliana GN=PAI2 PE=2 SV=1
AT5G08550.1	SNP	5	2770270	G	A	947.42	G,G	31,0	31	A,A	0,23	23	NON_SYNONYMOUS_CODING	Molecular Function: DNA binding (GO:0003677);; Molecular Function: sequence-specific DNA binding transcription factor activity (GO:0003700);; Cellular Component: nucleus (GO:0005634);; Cellular Component: cytosol (GO:0005829);; Biological Process: fatty acid beta-oxidation (GO:0006635);; Biological Process: positive regulation of cell proliferation (GO:0008284);; Cellular Component: phragmoplast …	K13211|0.0|ath:AT5G08550|ILP1	PAX3- and PAX7-binding protein 1 OS=Homo sapiens GN=PAXBP1 PE=1 SV=2
AT5G04460.2	SNP	5	1259322	G	A	598.54	G,G	17,0	17	A,A	0,21	21	UPSTREAM	Cellular Component: nucleus (GO:0005634);; Cellular Component: cytoplasm (GO:0005737);; Molecular Function: zinc ion binding (GO:0008270);;	--	Uncharacterized protein DDB_G0287625 OS=Dictyostelium discoideum GN=DDB_G0287625 PE=4 SV=1
AT5G06640.1	SNP	5	2040621	G	A	266.73	G,G	11,0	13	A,A	1,10	11	SYNONYMOUS_CODING	Biological Process: cell morphogenesis (GO:0000902);; Biological Process: developmental process involved in reproduction (GO:0003006);; Molecular Function: structural constituent of cell wall (GO:0005199);; Molecular Function: protein binding (GO:0005515);; Cellular Component: plant-type cell wall (GO:0009505);; Biological Process: plant-type cell wall organization (GO:0009664);; Biological Proce…	--	Extensin-2 OS=Arabidopsis thaliana GN=EXT2 PE=2 SV=1
AT5G05760.1	SNP	5	1731634	T	C	776.31	T,C	1,8	9	C,C	0,19	19	UPSTREAM	Biological Process: reproduction (GO:0000003);; Molecular Function: SNAP receptor activity (GO:0005484);; Cellular Component: nucleus (GO:0005634);; Cellular Component: Golgi apparatus (GO:0005794);; Cellular Component: cytosol (GO:0005829);; Biological Process: intracellular protein transport (GO:0006886);; Biological Process: intra-Golgi vesicle-mediated transport (GO:0006891);; Biological Proc…	K08490|0.0|ath:AT5G05760|SYP31	Syntaxin-31 OS=Arabidopsis thaliana GN=SYP31 PE=1 SV=1
AT5G04500.1	SNP	5	1282637	A	T	320.33	A,T	3,9	12	T,T	0,10	10	UPSTREAM	Molecular Function: glucuronyl-galactosyl-proteoglycan 4-alpha-N-acetylglucosaminyltransferase activity (GO:0001888);; Cellular Component: extracellular region (GO:0005576);; Cellular Component: endoplasmic reticulum membrane (GO:0005789);; Cellular Component: Golgi apparatus (GO:0005794);; Biological Process: amino sugar metabolic process (GO:0006040);; Biological Process: nucleobase-containing …	--	Exostosin-2 OS=Drosophila melanogaster GN=Ext2 PE=1 SV=1
	InDel	5	1286284	TC	T	478.26	TC,T	2,11	13	T,T	0,13	13	UTR_3_PRIME
AT5G07690.1	SNP	5	2446192	G	A	43.87	A,A	0,3	3	G,A	8,3	11	UPSTREAM	Molecular Function: DNA binding (GO:0003677);; Molecular Function: chromatin binding (GO:0003682);; Molecular Function: sequence-specific DNA binding transcription factor activity (GO:0003700);; Cellular Component: nucleus (GO:0005634);; Biological Process: regulation of transcription, DNA-templated (GO:0006355);; Biological Process: polyamine catabolic process (GO:0006598);; Biological Process: …	K09422|0.0|ath:AT5G07690|ATMYB29 (ARABIDOPSIS THALIANA MYB DOMAIN PROTEIN 29)	Transcription factor MYB29 OS=Arabidopsis thaliana GN=MYB29 PE=1 SV=1
AT5G05440.1	SNP	5	1609544	G	A	956.42	G,G	24,0	24	A,A	0,33	33	SYNONYMOUS_CODING	Molecular Function: protein phosphatase inhibitor activity (GO:0004864);; Molecular Function: receptor activity (GO:0004872);; Molecular Function: protein binding (GO:0005515);; Cellular Component: nucleus (GO:0005634);; Cellular Component: cytoplasm (GO:0005737);; Cellular Component: mitochondrion (GO:0005739);; Biological Process: tryptophan catabolic process (GO:0006569);; Biological Process: …	K14496|1e-151|ath:AT5G05440|hypothetical protein	Abscisic acid receptor PYL5 OS=Arabidopsis thaliana GN=PYL5 PE=1 SV=1
	InDel	5	1611034	GT	G	250.86	G,G	0,5	7	GT,GT	10,0	10	DOWNSTREAM
AT5G06490.1	SNP	5	1978546	G	A	1034.44	G,G	29,0	29	A,A	0,34	34	NON_SYNONYMOUS_CODING	Molecular Function: ubiquitin-protein ligase activity (GO:0004842);; Cellular Component: nucleus (GO:0005634);; Molecular Function: zinc ion binding (GO:0008270);; Cellular Component: membrane (GO:0016020);; Biological Process: protein ubiquitination (GO:0016567);;	--	Putative RING-H2 finger protein ATL71 OS=Arabidopsis thaliana GN=ATL71 PE=3 SV=1
AT5G08139.1	SNP	5	2613503	G	A	698.44	G,G	14,0	14	A,A	0,23	23	UPSTREAM	Molecular Function: ubiquitin-protein ligase activity (GO:0004842);; Molecular Function: protein binding (GO:0005515);; Cellular Component: nucleus (GO:0005634);; Cellular Component: cytosol (GO:0005829);; Molecular Function: zinc ion binding (GO:0008270);; Biological Process: negative regulation of abscisic acid-activated signaling pathway (GO:0009788);; Biological Process: protein autoubiquitin…	--	E3 ubiquitin-protein ligase CIP8 OS=Arabidopsis thaliana GN=CIP8 PE=1 SV=1
AT5G07570.1	SNP	5	2392976	G	T	1386.19	G,T	7,22	29	T,T	3,33	36	NON_SYNONYMOUS_CODING	Molecular Function: binding (GO:0005488);; Cellular Component: extracellular region (GO:0005576);; Biological Process: polysaccharide metabolic process (GO:0005976);; Biological Process: regulation of transcription, DNA-templated (GO:0006355);; Biological Process: response to stress (GO:0006950);; Biological Process: post-embryonic development (GO:0009791);; Biological Process: cellular component…	--	Basic proline-rich protein OS=Sus scrofa PE=1 SV=2
AT5G09590.1	SNP	5	2976343	G	A	721.42	G,G	34,0	34	A,A	0,24	24	NON_SYNONYMOUS_CODING	Molecular Function: ATP binding (GO:0005524);; Cellular Component: cell wall (GO:0005618);; Cellular Component: mitochondrial matrix (GO:0005759);; Cellular Component: vacuolar membrane (GO:0005774);; Cellular Component: Golgi apparatus (GO:0005794);; Cellular Component: cytosol (GO:0005829);; Cellular Component: plasma membrane (GO:0005886);; Biological Process: gluconeogenesis (GO:0006094);; Bi…	K03283|0.0|ath:AT5G09590|MTHSC70-2 (MITOCHONDRIAL HSP70 2)	Heat shock 70 kDa protein 10, mitochondrial OS=Arabidopsis thaliana GN=HSP70-10 PE=2 SV=1
AT5G07200.1	SNP	5	2244505	G	A	740.17	G,G	25,0	25	A,A	0,25	25	NON_SYNONYMOUS_CODING	Molecular Function: iron ion binding (GO:0005506);; Cellular Component: cytoplasm (GO:0005737);; Biological Process: fatty acid catabolic process (GO:0009062);; Biological Process: response to red or far red light (GO:0009639);; Biological Process: gibberellin biosynthetic process (GO:0009686);; Biological Process: response to gibberellin (GO:0009739);; Biological Process: unidimensional cell gro…	K05282|0.0|ath:AT5G07200|YAP169	Gibberellin 20 oxidase 3 OS=Arabidopsis thaliana GN=GA20OX3 PE=2 SV=1
	InDel	5	2248348	G	GTTTTTT	285.5	G,G	7,0	7	GTTTTTT,GTTTTTT	0,7	7	UPSTREAM
AT5G04740.1	InDel	5	1371773	T	TA	130.86	TA,TA	0,4	4	T,T	8,0	8	UPSTREAM	Cellular Component: chloroplast (GO:0009507);; Cellular Component: chloroplast thylakoid membrane (GO:0009535);; Cellular Component: chloroplast stroma (GO:0009570);; Molecular Function: amino acid binding (GO:0016597);; Biological Process: dolichol biosynthetic process (GO:0019408);;	--	Unknown protein DS12 from 2D-PAGE of leaf, chloroplastic OS=Oryza sativa subsp. japonica GN=Os08g0242700 PE=2 SV=2
AT5G08110.1	InDel	5	2594698	G	GATTTTTTT,GATT	594.21	GATT,GATT	0,0,8	8	GATTTTTTT,GATTTTTTT	0,8,0	8	DOWNSTREAM	Molecular Function: nucleic acid binding (GO:0003676);; Molecular Function: ATP binding (GO:0005524);; Cellular Component: nucleus (GO:0005634);; Cellular Component: mitochondrion (GO:0005739);; Biological Process: sister chromatid cohesion (GO:0007062);; Biological Process: multicellular organismal development (GO:0007275);; Molecular Function: ATP-dependent helicase activity (GO:0008026);; Mole…	--	Putative ATP-dependent helicase HRQ1 OS=Saccharomyces cerevisiae (strain ATCC 204508 / S288c) GN=HRQ1 PE=1 SV=1
AT5G07210.1	InDel	5	2252786	T	TAA	425.26	TAA,TAA	0,9	12	T,TAA	1,6	9	INTRON	Molecular Function: phosphorelay response regulator activity (GO:0000156);; Biological Process: phosphorelay signal transduction system (GO:0000160);; Molecular Function: DNA binding (GO:0003677);; Molecular Function: chromatin binding (GO:0003682);; Molecular Function: sequence-specific DNA binding transcription factor activity (GO:0003700);; Molecular Function: binding (GO:0005488);; Cellular C…	K14491|0.0|ath:AT5G07210|ARR21	Putative two-component response regulator ARR21 OS=Arabidopsis thaliana GN=ARR21 PE=2 SV=3
AT5G07740.1	InDel	5	2461524	AAT	A	1803.19	AAT,A	0,27	27	A,A	0,23	23	INTRON	Molecular Function: actin binding (GO:0003779);; Cellular Component: nucleus (GO:0005634);; Cellular Component: cytoplasm (GO:0005737);; Cellular Component: cytoskeleton (GO:0005856);; Cellular Component: actin filament (GO:0005884);; Cellular Component: plasma membrane (GO:0005886);; Biological Process: transport (GO:0006810);; Biological Process: multicellular organismal development (GO:0007275…	--	Formin-like protein 20 OS=Arabidopsis thaliana GN=FH20 PE=2 SV=3
	InDel	5	2463268	TGGAGGTGGAGGCAACAAAGTTTCACTGTTTCGCCTCACAGATGCAAACGGAGGTGGTGGA	T	311.21	TGGAGGTGGAGGCAACAAAGTTTCACTGTTTCGCCTCACAGATGCAAACGGAGGTGGTGGA,TGGAGGTGGAGGCAACAAAGTTTCACTGTTTCGCCTCACAGATGCAAACGGAGGTGGTGGA	4,0	4	T,T	0,8	8	CODON_CHANGE_PLUS_CODON_DELETION
AT5G07670.1	InDel	5	2432241	AAAAAATT	A	718.98	A,A	0,12	12	AAAAAATT,A	3,15	18	DOWNSTREAM	Cellular Component: nucleus (GO:0005634);; Biological Process: cellular protein modification process (GO:0006464);; Biological Process: proteolysis (GO:0006508);; Biological Process: cell cycle process (GO:0022402);; Biological Process: cellular catabolic process (GO:0044248);;	--	F-box protein At5g07670 OS=Arabidopsis thaliana GN=At5g07670 PE=2 SV=1
AT5G08710.1	InDel	5	2837509	T	TAA	71.82	T,T	7,0	7	TAA,TAA	0,4	4	INTRON	Biological Process: mitotic cell cycle (GO:0000278);; Cellular Component: chromatin (GO:0000785);; Biological Process: immune system process (GO:0002376);; Molecular Function: chromatin binding (GO:0003682);; Molecular Function: guanyl-nucleotide exchange factor activity (GO:0005085);; Molecular Function: protein binding (GO:0005515);; Cellular Component: mitochondrion (GO:0005739);; Cellular Com…	--	Ultraviolet-B receptor UVR8 OS=Arabidopsis thaliana GN=UVR8 PE=1 SV=1
AT5G04550.1	InDel	5	1307447	ACC	A	57.85	A,A	0,2	2	ACC,ACC	23,0	23	UPSTREAM	Cellular Component: nucleus (GO:0005634);; Biological Process: hydrogen peroxide catabolic process (GO:0042744);;	--	--
	InDel	5	1307441	T	TTATTAATGTATTTTAATTG	505.42	TTATTAATGTATTTTAATTG,TTATTAATGTATTTTAATTG	0,10	10	T,T	24,0	24	UPSTREAM
	InDel	5	1307367	ATT	A	644.4	A,A	0,15	15	ATT,ATT	21,0	21	UPSTREAM
	InDel	5	1307458	A	AT	280.53	AT,AT	0,7	7	A,A	23,0	23	UPSTREAM
	InDel	5	1306054	T	TGAGAGAGAGAGAGAGAGA,TGAGAGAGAGAGAGAGA	1811.2	TGAGAGAGAGAGAGAGAGA,TGAGAGAGAGAGAGAGA	0,6,9	15	TGAGAGAGAGAGAGAGAGA,TGAGAGAGAGAGAGAGAGA	0,16,0	16	UTR_5_PRIME
	InDel	5	1307462	A	AT	280.53	AT,AT	0,6	6	A,A	23,0	23	UPSTREAM
	InDel	5	1307457	A	AT	286.5	AT,AT	0,7	7	A,A	23,0	23	UPSTREAM
AT5G07270.1	InDel	5	2280618	C	CAG	1035.38	CAG,CAG	0,17	17	C,CAG	2,16	18	UPSTREAM	Molecular Function: ubiquitin-protein ligase activity (GO:0004842);; Molecular Function: protein binding (GO:0005515);; Cellular Component: cytoplasm (GO:0005737);; Cellular Component: mitochondrion (GO:0005739);; Cellular Component: cytoskeleton (GO:0005856);; Biological Process: ubiquitin-dependent protein catabolic process (GO:0006511);; Molecular Function: zinc ion binding (GO:0008270);; Biol…	--	E3 ubiquitin-protein ligase XBAT33 OS=Arabidopsis thaliana GN=XBAT33 PE=2 SV=1
AT5G08480.1	InDel	5	2743318	C	CA	437.63	CA,CA	2,10	12	C,CA	6,15	23	UPSTREAM	Cellular Component: nucleus (GO:0005634);;	--	--
AT5G05450.1	InDel	5	1611433	CA	C	261.84	C,C	2,12	14	CA,C	5,9	14	UPSTREAM	Molecular Function: ATP binding (GO:0005524);; Cellular Component: nucleus (GO:0005634);; Molecular Function: ATP-dependent helicase activity (GO:0008026);; Molecular Function: poly(U) RNA binding (GO:0008266);; Cellular Component: chloroplast (GO:0009507);;	--	DEAD-box ATP-dependent RNA helicase 18 OS=Arabidopsis thaliana GN=RH18 PE=2 SV=1
AT5G04267.1	InDel	5	1181401	T	TTA	193.16	TTA,TTA	0,4	4	T,T	8,0	8	DOWNSTREAM	Cellular Component: mitochondrion (GO:0005739);;	--	--
AT5G05720.1	InDel	5	1716963	TG	T	717.23	TG,T	6,26	32	T,T	0,13	13	INTRON	Molecular Function: RNA binding (GO:0003723);; Cellular Component: nucleus (GO:0005634);; Biological Process: RNA processing (GO:0006396);; Biological Process: multicellular organismal development (GO:0007275);; Cellular Component: nuclear lumen (GO:0031981);; Biological Process: ribosome biogenesis (GO:0042254);; Cellular Component: intracellular non-membrane-bounded organelle (GO:0043232);; Bio…	--	Multiple RNA-binding domain-containing protein 1 OS=Ustilago maydis (strain 521 / FGSC 9021) GN=MRD1 PE=3 SV=1
AT5G05680.1	InDel	5	1698660	A	ACTCTCTCTCTCTCTCT,ACTCTCTCTCTCT	1545.2	ACTCTCTCTCTCT,ACTCTCTCTCTCT	0,0,11	11	ACTCTCTCTCTCTCTCT,ACTCTCTCTCTCTCTCT	0,12,0	12	INTRON	Biological Process: microtubule cytoskeleton organization (GO:0000226);; Biological Process: cytokinesis by cell plate formation (GO:0000911);; Molecular Function: protein binding (GO:0005515);; Cellular Component: nuclear pore (GO:0005643);; Biological Process: protein export from nucleus (GO:0006611);; Biological Process: systemic acquired resistance (GO:0009627);;	K14318|0.0|ath:AT5G05680|nuclear pore complex protein-related	--
AT5G07530.1	InDel	5	2385032	TAAA	TA,T	639.2	TA,T	0,8,9	17	TA,TA	0,7,0	9	UPSTREAM	Cellular Component: extracellular region (GO:0005576);; Molecular Function: lipid binding (GO:0008289);; Biological Process: plant-type cell wall modification (GO:0009827);; Biological Process: pollen hydration (GO:0009859);; Biological Process: pollen tube growth (GO:0009860);; Cellular Component: monolayer-surrounded lipid storage body (GO:0012511);; Cellular Component: membrane (GO:0016020);; …	--	Oleosin GRP-17 OS=Arabidopsis thaliana GN=GRP17 PE=1 SV=1
Note: The gene accession numbers marked in bold red are presumed candidate genes, and all these candidate genes had been tested by introducing mutant gene in ssr1-2.

## Sheet: ED-0.99
ID	Type	#CHROM	POS	REF	ALT	QUAL	R01_base	R01_alt_depth	R01_reads_depth	R02_base	R02_alt_depth	R02_reads_depth	Region	GO_annotation	KEGG_annotation	Swissprot_annotation
AT2G37680.1	SNP	2	15803937	T	A	65.19	T,T	23,0	23	T,A	35,7	42	SPLICE_SITE_REGION	Cellular Component: nucleus (GO:0005634);; Biological Process: phosphatidylinositol biosynthetic process (GO:0006661);;	--	Glucose-induced degradation protein 4 homolog OS=Mus musculus GN=Gid4 PE=2 SV=1
	SNP	2	15803968	A	G	363.19	A,A	21,0	21	A,G	29,12	41	INTRON
AT2G38255.1	SNP	2	16021128	T	C	78.2	T,T	30,0	30	T,C	20,4	24	DOWNSTREAM	Cellular Component: extracellular region (GO:0005576);;	--	--
	SNP	2	16021143	A	G	42.19	A,A	28,0	28	A,G	17,3	20	DOWNSTREAM
AT2G38920.1	SNP	2	16253747	T	A	1068.23	A,A	0,28	28	T,A	5,17	22	UPSTREAM	Cellular Component: nucleus (GO:0005634);; Biological Process: phosphate ion transport (GO:0006817);; Molecular Function: zinc ion binding (GO:0008270);; Biological Process: fatty acid catabolic process (GO:0009062);; Biological Process: plant-type hypersensitive response (GO:0009626);; Biological Process: systemic acquired resistance (GO:0009627);; Biological Process: salicylic acid biosynthetic…	--	Probable E3 ubiquitin-protein ligase BAH1-like OS=Arabidopsis thaliana GN=RF178 PE=2 SV=1
AT1G67270.1	SNP	1	25180931	C	T	169.28	C,T	11,5	16	C,C	15,1	16	DOWNSTREAM	Cellular Component: nucleus (GO:0005634);; Cellular Component: nucleolus (GO:0005730);; Cellular Component: cytoplasm (GO:0005737);; Biological Process: positive regulation of cell proliferation (GO:0008284);;	--	Cell division cycle-associated 7-like protein OS=Homo sapiens GN=CDCA7L PE=1 SV=2
	SNP	1	25180930	T	C	169.28	T,C	11,6	17	T,T	16,1	17	DOWNSTREAM
	SNP	1	25180978	C	T	92.86	C,T	5,5	10	C,C	14,0	14	DOWNSTREAM
	InDel	1	25181020	T	TTTTTTGGCGGGAATTTTTTTTCGAAAA	643.19	T,TTTTTTGGCGGGAATTTTTTTTCGAAAA	4,6	10	TTTTTTGGCGGGAATTTTTTTTCGAAAA,TTTTTTGGCGGGAATTTTTTTTCGAAAA	0,6	6	DOWNSTREAM
	InDel	1	25180983	C	CAA	510.19	C,CAA	5,7	12	CAA,CAA	0,12	12	DOWNSTREAM
	InDel	1	25180940	CT	C	539.19	CT,C	2,9	11	C,C	0,14	14	DOWNSTREAM
AT1G67630.1	SNP	1	25347552	G	A	122.41	G,A	14,7	21	G,G	25,0	25	NON_SYNONYMOUS_CODING	Biological Process: mitotic cell cycle (GO:0000278);; Biological Process: telomere maintenance (GO:0000723);; Biological Process: double-strand break repair via homologous recombination (GO:0000724);; Molecular Function: DNA binding (GO:0003677);; Molecular Function: DNA-directed DNA polymerase activity (GO:0003887);; Cellular Component: nucleus (GO:0005634);; Cellular Component: nucleolus (GO:00…	K02321|0.0|ath:AT1G67630|POLA2	DNA polymerase alpha subunit B OS=Homo sapiens GN=POLA2 PE=1 SV=2
AT1G66910.1	SNP	1	24963921	A	G	100.44	A,A	29,2	31	A,G	26,5	31	SYNONYMOUS_CODING	Biological Process: MAPK cascade (GO:0000165);; Biological Process: response to molecule of bacterial origin (GO:0002237);; Molecular Function: protein kinase activity (GO:0004672);; Cellular Component: extracellular region (GO:0005576);; Cellular Component: plasma membrane (GO:0005886);; Biological Process: regulation of transcription, DNA-templated (GO:0006355);; Biological Process: protein N-l…	--	Probable receptor-like protein kinase At1g67000 OS=Arabidopsis thaliana GN=At1g67000 PE=2 SV=2
	SNP	1	24963910	G	T	179.41	G,G	28,2	30	G,T	29,7	36	NON_SYNONYMOUS_CODING
	SNP	1	24962990	G	A	93.19	G,A	15,4	19	G,G	27,0	27	INTRON
	SNP	1	24962992	A	T	93.19	A,T	15,4	19	A,A	27,0	27	INTRON
	SNP	1	24963930	A	C	111.87	A,A	28,2	30	A,C	24,5	29	NON_SYNONYMOUS_CODING
	SNP	1	24962985	A	C	60.19	A,C	12,3	15	A,A	26,0	26	INTRON
	SNP	1	24963909	A	G	179.41	A,A	28,2	30	A,G	29,7	36	SYNONYMOUS_CODING
AT1G67100.1	SNP	1	25057956	C	T	279.2	C,C	18,1	19	C,T	18,13	31	DOWNSTREAM	Biological Process: response to hypoxia (GO:0001666);; Biological Process: regulation of transcription, DNA-templated (GO:0006355);; Biological Process: gibberellin biosynthetic process (GO:0009686);; Biological Process: gibberellic acid mediated signaling pathway (GO:0009740);; Biological Process: systemic acquired resistance, salicylic acid mediated signaling pathway (GO:0009862);; Biological P…	--	LOB domain-containing protein 40 OS=Arabidopsis thaliana GN=LBD40 PE=2 SV=1
AT1G67050.1	SNP	1	25028401	T	A	347.23	A,A	0,9	9	T,A	4,11	15	DOWNSTREAM	Biological Process: response to brassinosteroid (GO:0009741);;	--	Vitellogenin-2 OS=Gallus gallus GN=VTG2 PE=1 SV=1
AT1G67210.1	SNP	1	25139209	T	G	730.42	G,G	0,16	16	T,T	15,0	15	UPSTREAM	Molecular Function: nucleic acid binding (GO:0003676);; Molecular Function: binding (GO:0005488);; Cellular Component: nucleus (GO:0005634);; Cellular Component: spliceosomal complex (GO:0005681);; Biological Process: RNA processing (GO:0006396);; Molecular Function: zinc ion binding (GO:0008270);;	--	Zinc finger CCHC domain-containing protein 8 OS=Mus musculus GN=Zcchc8 PE=2 SV=3
	InDel	1	25139217	TGC	TC,T	1953.2	T,T	0,0,18	18	TC,TC	0,14,0	14	UPSTREAM
	InDel	1	25139211	GTA	G	730.42	G,G	0,17	17	GTA,GTA	14,0	14	UPSTREAM
	InDel	1	25139210	A	ATCG	730.42	ATCG,ATCG	0,16	16	A,A	14,0	14	UPSTREAM
AT1G67390.1	SNP	1	25246302	T	G	2019.19	T,G	4,24	28	G,G	1,25	26	NON_SYNONYMOUS_CODING	Cellular Component: nucleus (GO:0005634);; Biological Process: meiosis (GO:0007126);; Biological Process: cellular macromolecule metabolic process (GO:0044260);; Biological Process: chromosome organization (GO:0051276);; Biological Process: nucleic acid metabolic process (GO:0090304);;	--	Putative F-box protein At1g67390 OS=Arabidopsis thaliana GN=At1g67390 PE=4 SV=1
AT1G66960.1	SNP	1	24989935	T	A	63.02	T,T	13,0	13	A,A	0,2	2	UPSTREAM	Cellular Component: nucleus (GO:0005634);; Biological Process: sterol biosynthetic process (GO:0016126);; Biological Process: pentacyclic triterpenoid biosynthetic process (GO:0019745);; Molecular Function: lupeol synthase activity (GO:0042299);; Molecular Function: beta-amyrin synthase activity (GO:0042300);; Biological Process: cuticle development (GO:0042335);; Molecular Function: alpha-amyrin…	--	Lupeol synthase 5 OS=Arabidopsis thaliana GN=LUP5 PE=2 SV=1
	InDel	1	24989950	A	AACAAT	235.62	AACAAT,AACAAT	0,6	6	A,A	15,0	15	UPSTREAM
	InDel	1	24989929	A	AAC	58.44	A,A	13,0	13	AAC,AAC	0,2	2	UPSTREAM
AT1G67120.1	SNP	1	25095739	T	A	717.45	T,A	4,17	21	A,A	0,15	15	UPSTREAM	Molecular Function: binding (GO:0005488);; Cellular Component: nucleus (GO:0005634);; Biological Process: gluconeogenesis (GO:0006094);; Biological Process: cytoskeleton organization (GO:0007010);; Cellular Component: plasmodesma (GO:0009506);; Biological Process: embryo sac development (GO:0009553);; Cellular Component: chloroplast envelope (GO:0009941);; Biological Process: proteasomal protein …	K14572|0.0|ath:AT1G67120|ATP binding / ATPase/ nucleoside-triphosphatase/ nucleotide binding / transcription factor binding	Midasin OS=Dictyostelium discoideum GN=mdn1 PE=3 SV=2
AT1G67220.1	SNP	1	25146498	C	G	1790.08	C,G	4,26	30	G,G	2,22	24	SYNONYMOUS_CODING	Molecular Function: core promoter proximal region DNA binding (GO:0001159);; Biological Process: response to hypoxia (GO:0001666);; Molecular Function: DNA binding (GO:0003677);; Molecular Function: transcription cofactor activity (GO:0003712);; Molecular Function: histone acetyltransferase activity (GO:0004402);; Molecular Function: receptor binding (GO:0005102);; Cellular Component: nucleus (GO…	K04498|0.0|ath:AT1G67220|HAC2	Histone acetyltransferase HAC2 OS=Arabidopsis thaliana GN=HAC2 PE=2 SV=2
AT1G67520.1	SNP	1	25305573	G	A	330.87	G,G	29,0	29	G,A	35,11	46	SYNONYMOUS_CODING	Molecular Function: protein serine/threonine kinase activity (GO:0004674);; Molecular Function: protein tyrosine kinase activity (GO:0004713);; Molecular Function: binding (GO:0005488);; Molecular Function: ATP binding (GO:0005524);; Cellular Component: plasma membrane (GO:0005886);; Biological Process: protein phosphorylation (GO:0006468);; Biological Process: pollen-pistil interaction (GO:00098…	--	G-type lectin S-receptor-like serine/threonine-protein kinase At1g67520 OS=Arabidopsis thaliana GN=At1g67520 PE=2 SV=3
	SNP	1	25305567	C	A	336.87	C,C	29,0	29	C,A	33,11	44	SYNONYMOUS_CODING
AT5G01790.1	SNP	5	306205	G	A	770.52	G,G	17,0	17	A,A	0,27	27	UPSTREAM	Cellular Component: chloroplast (GO:0009507);; Biological Process: cell wall biogenesis (GO:0042546);;	--	--
AT5G15380.1	SNP	5	4991316	G	C	864.87	G,G	36,0	36	G,C	25,21	46	UPSTREAM	Cellular Component: chromatin (GO:0000785);; Molecular Function: DNA binding (GO:0003677);; Molecular Function: DNA (cytosine-5-)-methyltransferase activity (GO:0003886);; Molecular Function: protein binding (GO:0005515);; Cellular Component: nucleus (GO:0005634);; Biological Process: methylation-dependent chromatin silencing (GO:0006346);; Biological Process: regulation of transcription, DNA-tem…	--	DNA (cytosine-5)-methyltransferase DRM1 OS=Arabidopsis thaliana GN=DRM1 PE=4 SV=2
	SNP	5	4991298	A	T	822.87	A,A	40,0	40	A,T	25,22	47	UPSTREAM
	SNP	5	4991331	A	C	860.87	A,A	39,0	39	A,C	26,23	49	UPSTREAM
	SNP	5	4991283	A	T	666.87	A,A	37,0	37	A,T	25,18	43	UPSTREAM
	SNP	5	4991297	C	T	822.87	C,C	40,0	40	C,T	25,21	46	UPSTREAM
AT5G13655.1	SNP	5	4403959	G	A	45.19	G,A	15,2	17	G,G	34,0	34	SYNONYMOUS_CODING
	SNP	5	4403951	A	T	81.19	A,T	18,4	22	A,A	31,0	31	NON_SYNONYMOUS_CODING
	SNP	5	4403791	T	C	210.19	T,T	29,1	30	T,C	32,8	40	SYNONYMOUS_CODING
	SNP	5	4403792	G	T	210.19	G,G	29,1	30	G,T	30,8	38	NON_SYNONYMOUS_CODING
	SNP	5	4403810	C	T	115.23	C,C	32,3	35	C,T	32,9	41	NON_SYNONYMOUS_CODING
	SNP	5	4403767	C	G	135.19	C,C	28,0	28	C,G	29,6	35	SYNONYMOUS_CODING
	SNP	5	4403542	A	G	120.19	A,G	25,6	31	A,A	31,0	31	SYNONYMOUS_CODING
	SNP	5	4403772	G	A	177.19	G,G	29,0	29	G,A	29,7	36	NON_SYNONYMOUS_CODING
	SNP	5	4403794	G	A	216.19	G,G	28,1	29	G,A	30,8	38	SYNONYMOUS_CODING
	SNP	5	4403775	G	A	177.19	G,G	30,0	30	G,A	29,7	36	NON_SYNONYMOUS_CODING
AT5G15200.1	SNP	5	4934897	G	A	578.02	G,G	23,0	23	A,A	2,23	25	UTR_3_PRIME	Biological Process: reproduction (GO:0000003);; Biological Process: nuclear-transcribed mRNA catabolic process, nonsense-mediated decay (GO:0000184);; Biological Process: RNA methylation (GO:0001510);; Biological Process: nematode larval development (GO:0002119);; Molecular Function: structural constituent of ribosome (GO:0003735);; Molecular Function: protein binding (GO:0005515);; Cellular Comp…	K02997|1e-125|rcu:RCOM_1514770|40S ribosomal protein S9, putative	40S ribosomal protein S9-1 OS=Arabidopsis thaliana GN=RPS9B PE=1 SV=1
AT5G01280.1	SNP	5	113719	T	C	58.44	C,C	0,2	2	T,T	4,0	4	DOWNSTREAM	Cellular Component: plasma membrane (GO:0005886);; Cellular Component: plasmodesma (GO:0009506);; Biological Process: cellular process (GO:0009987);; Biological Process: vernalization response (GO:0010048);; Biological Process: anthocyanin accumulation in tissues in response to UV light (GO:0043481);; Biological Process: single-organism process (GO:0044699);; Biological Process: carpel developmen…	--	Uncharacterized protein DDB_G0271670 OS=Dictyostelium discoideum GN=DDB_G0271670 PE=4 SV=1
	SNP	5	113392	T	A	171.87	T,T	14,0	14	T,A	4,5	9	DOWNSTREAM
	SNP	5	113682	G	A	898.2	A,A	0,14	14	G,A	3,18	21	DOWNSTREAM
	SNP	5	113405	T	A	213.87	T,T	15,0	15	T,A	4,6	10	DOWNSTREAM
	SNP	5	113412	A	T	213.87	A,A	14,0	14	A,T	4,6	10	DOWNSTREAM
	SNP	5	113726	A	G	54.91	A,G	0,1	1	A,A	5,0	5	DOWNSTREAM
	InDel	5	113717	A	AGC	58.44	AGC,AGC	0,2	2	A,A	4,0	4	DOWNSTREAM
AT5G02360.1	SNP	5	501505	G	T	264.87	G,T	29,9	38	G,G	46,0	46	NON_SYNONYMOUS_CODING	Cellular Component: nucleus (GO:0005634);; Biological Process: purine nucleobase transport (GO:0006863);; Biological Process: response to cold (GO:0009409);;	--	--
	SNP	5	501535	A	G	397.87	A,G	33,13	46	A,A	56,0	56	SYNONYMOUS_CODING
	SNP	5	501469	T	C	2172.19	T,C	4,26	30	C,C	0,35	35	SYNONYMOUS_CODING
	SNP	5	501589	A	G	401.19	A,G	37,12	49	A,A	31,0	31	INTRON
	SNP	5	501511	A	G	2539.19	A,G	10,29	39	G,G	0,29	29	SYNONYMOUS_CODING
	SNP	5	501521	T	C	372.87	T,C	35,12	47	T,T	52,0	52	NON_SYNONYMOUS_CODING
	SNP	5	501599	C	T	356.19	C,T	39,12	51	C,C	31,0	31	INTRON
	SNP	5	501490	A	G	2790.19	A,G	7,29	36	G,G	0,36	36	SYNONYMOUS_CODING
	SNP	5	501473	G	A	60.19	G,A	24,4	28	G,G	38,0	38	NON_SYNONYMOUS_CODING
	SNP	5	501489	T	C	180.87	T,C	27,7	34	T,T	47,0	47	NON_SYNONYMOUS_CODING
	SNP	5	501530	T	G	375.87	T,G	34,12	46	T,T	55,0	55	NON_SYNONYMOUS_CODING
	SNP	5	501001	T	A	261.19	T,T	31,1	32	T,A	29,9	38	NON_SYNONYMOUS_CODING
	SNP	5	501491	T	A	180.87	T,A	27,7	34	T,T	47,0	47	NON_SYNONYMOUS_CODING
	SNP	5	501472	G	A	63.87	G,A	24,4	28	G,G	39,0	39	SYNONYMOUS_CODING
	SNP	5	501010	A	G	261.19	A,A	30,1	31	A,G	29,9	38	SYNONYMOUS_CODING
	SNP	5	501009	G	C	261.19	G,G	30,1	31	G,C	29,9	38	NON_SYNONYMOUS_CODING
AT5G14250.1	SNP	5	4598965	G	A	976.42	G,G	35,0	35	A,A	1,34	35	NON_SYNONYMOUS_CODING	Biological Process: mitotic G2 phase (GO:0000085);; Biological Process: mitotic cell cycle (GO:0000278);; Cellular Component: proteasome complex (GO:0000502);; Molecular Function: protein binding (GO:0005515);; Cellular Component: cytoplasm (GO:0005737);; Cellular Component: cytosol (GO:0005829);; Biological Process: mitotic recombination (GO:0006312);; Biological Process: RNA processing (GO:0006…	K12177|0.0|ath:AT5G14250|COP13	COP9 signalosome complex subunit 3 OS=Arabidopsis thaliana GN=CSN3 PE=1 SV=2
AT5G17125.1	SNP	5	5631500	A	C	276.37	A,C	0,2	2	C,C	0,5	5	SYNONYMOUS_CODING
	SNP	5	5630275	T	A	1224.19	A,A	0,14	14	T,A	3,14	17	UPSTREAM
	SNP	5	5630981	G	A	620.2	A,A	1,17	18	G,A	10,7	17	SYNONYMOUS_CODING
	SNP	5	5631125	T	C	1049.19	T,C	2,10	12	C,C	0,13	13	SYNONYMOUS_CODING
	SNP	5	5631499	C	T	276.37	C,T	1,2	3	T,T	0,5	5	NON_SYNONYMOUS_CODING
	SNP	5	5631473	A	T	747.2	A,T	1,9	10	T,T	0,9	9	SYNONYMOUS_CODING
	SNP	5	5631494	T	C	276.37	T,C	1,2	3	C,C	0,5	5	SYNONYMOUS_CODING
	InDel	5	5631476	C	CTT	705.47	C,CTT	1,9	10	CTT,CTT	0,8	8	FRAME_SHIFT
	InDel	5	5630282	CT	C	1311.19	C,C	0,16	16	CT,C	3,15	18	UPSTREAM
AT5G09970.1	SNP	5	3115165	G	A	39.87	G,G	4,0	4	G,A	6,2	8	DOWNSTREAM	Molecular Function: iron ion binding (GO:0005506);; Cellular Component: mitochondrion (GO:0005739);; Cellular Component: endoplasmic reticulum (GO:0005783);; Cellular Component: plasma membrane (GO:0005886);; Biological Process: response to stress (GO:0006950);; Biological Process: positive regulation of cell proliferation (GO:0008284);; Molecular Function: electron carrier activity (GO:0009055);…	K00517|0.0|ath:AT5G09970|CYP78A7	Cytochrome P450 78A7 OS=Arabidopsis thaliana GN=CYP78A7 PE=2 SV=1
	SNP	5	3115130	T	A	30.87	T,T	5,0	5	T,A	8,2	10	DOWNSTREAM
	SNP	5	3115128	T	G	278.54	G,G	0,4	4	T,G	4,6	10	DOWNSTREAM
	SNP	5	3115138	A	T	146.54	A,A	5,0	5	A,T	6,6	12	DOWNSTREAM
AT5G08550.1	SNP	5	2770270	G	A	947.42	G,G	31,0	31	A,A	0,23	23	NON_SYNONYMOUS_CODING	Molecular Function: DNA binding (GO:0003677);; Molecular Function: sequence-specific DNA binding transcription factor activity (GO:0003700);; Cellular Component: nucleus (GO:0005634);; Cellular Component: cytosol (GO:0005829);; Biological Process: fatty acid beta-oxidation (GO:0006635);; Biological Process: positive regulation of cell proliferation (GO:0008284);; Cellular Component: phragmoplast …	K13211|0.0|ath:AT5G08550|ILP1	PAX3- and PAX7-binding protein 1 OS=Homo sapiens GN=PAXBP1 PE=1 SV=2
AT5G11520.1	SNP	5	3688459	C	T	527.19	C,T	2,5	7	T,T	0,12	12	UPSTREAM	Molecular Function: L-aspartate:2-oxoglutarate aminotransferase activity (GO:0004069);; Molecular Function: phospholipid binding (GO:0005543);; Cellular Component: mitochondrion (GO:0005739);; Cellular Component: mitochondrial inner membrane (GO:0005743);; Cellular Component: mitochondrial matrix (GO:0005759);; Cellular Component: peroxisome (GO:0005777);; Cellular Component: cytosol (GO:0005829)…	K00813|0.0|ath:AT5G11520|ASP3	Aspartate aminotransferase, chloroplastic OS=Arabidopsis thaliana GN=ASP3 PE=2 SV=1
	SNP	5	3687747	G	A	641.67	G,G	22,0	22	G,A	3,25	28	UTR_5_PRIME
AT5G12080.3	SNP	5	3903925	G	A	202.04	G,G	28,3	31	G,A	37,12	49	UPSTREAM	Biological Process: transition metal ion transport (GO:0000041);; Cellular Component: nucleus (GO:0005634);; Cellular Component: vacuolar membrane (GO:0005774);; Cellular Component: plasma membrane (GO:0005886);; Biological Process: anion transport (GO:0006820);; Molecular Function: mechanically-gated ion channel activity (GO:0008381);; Cellular Component: plasmodesma (GO:0009506);; Biological Pr…	--	Mechanosensitive ion channel protein 10 OS=Arabidopsis thaliana GN=MSL10 PE=1 SV=1
	SNP	5	3904223	A	C	78.87	A,A	23,0	23	A,C	21,4	25	UPSTREAM
	SNP	5	3904221	C	T	77.87	C,C	23,0	23	C,T	19,4	23	UPSTREAM
	SNP	5	3904024	G	A	72.19	G,G	30,0	30	G,A	30,5	35	UPSTREAM
AT5G08139.1	SNP	5	2613503	G	A	698.44	G,G	14,0	14	A,A	0,23	23	UPSTREAM	Molecular Function: ubiquitin-protein ligase activity (GO:0004842);; Molecular Function: protein binding (GO:0005515);; Cellular Component: nucleus (GO:0005634);; Cellular Component: cytosol (GO:0005829);; Molecular Function: zinc ion binding (GO:0008270);; Biological Process: negative regulation of abscisic acid-activated signaling pathway (GO:0009788);; Biological Process: protein autoubiquitin…	--	E3 ubiquitin-protein ligase CIP8 OS=Arabidopsis thaliana GN=CIP8 PE=1 SV=1
AT5G07690.1	SNP	5	2446192	G	A	43.87	A,A	0,3	3	G,A	8,3	11	UPSTREAM	Molecular Function: DNA binding (GO:0003677);; Molecular Function: chromatin binding (GO:0003682);; Molecular Function: sequence-specific DNA binding transcription factor activity (GO:0003700);; Cellular Component: nucleus (GO:0005634);; Biological Process: regulation of transcription, DNA-templated (GO:0006355);; Biological Process: polyamine catabolic process (GO:0006598);; Biological Process: …	K09422|0.0|ath:AT5G07690|ATMYB29 (ARABIDOPSIS THALIANA MYB DOMAIN PROTEIN 29)	Transcription factor MYB29 OS=Arabidopsis thaliana GN=MYB29 PE=1 SV=1
AT5G03220.1	SNP	5	768575	C	T	68.19	C,T	34,7	41	C,C	41,2	43	NON_SYNONYMOUS_CODING	Molecular Function: RNA polymerase II transcription cofactor activity (GO:0001104);; Molecular Function: transcription cofactor activity (GO:0003712);; Molecular Function: protein binding (GO:0005515);; Cellular Component: transcription factor complex (GO:0005667);; Biological Process: regulation of transcription from RNA polymerase II promoter (GO:0006357);; Biological Process: sex differentiati…	--	Mediator of RNA polymerase II transcription subunit 7a OS=Arabidopsis thaliana GN=MED7A PE=1 SV=1
AT5G03837.1	SNP	5	1024111	G	A	710.42	G,G	13,0	13	A,A	0,24	24	UPSTREAM	--	--	--
	InDel	5	1023052	T	TATATAATGTTCTAGTTCTTTTTTTTTTTTTTTTTTTTGGGCAAA	559.86	TATATAATGTTCTAGTTCTTTTTTTTTTTTTTTTTTTTGGGCAAA,TATATAATGTTCTAGTTCTTTTTTTTTTTTTTTTTTTTGGGCAAA	0,4	6	T,T	15,0	15	DOWNSTREAM
AT5G01400.1	SNP	5	167851	G	A	1061.19	G,A	32,8	40	A,A	0,30	30	NON_SYNONYMOUS_CODING	Molecular Function: binding (GO:0005488);; Cellular Component: mRNA cleavage and polyadenylation specificity factor complex (GO:0005847);; Biological Process: RNA processing (GO:0006396);; Biological Process: mRNA processing (GO:0006397);; Cellular Component: plastid (GO:0009536);; Cellular Component: nuclear lumen (GO:0031981);; Biological Process: posttranscriptional gene silencing by RNA (GO:0…	K06100|0.0|ath:AT5G01400|ESP4	Symplekin OS=Xenopus laevis GN=sympk PE=1 SV=1
	SNP	5	169195	A	T	42.19	A,A	29,0	29	A,T	32,4	36	NON_SYNONYMOUS_CODING
	SNP	5	169165	C	T	48.19	C,C	30,0	30	C,T	29,4	33	NON_SYNONYMOUS_CODING
	SNP	5	169162	A	T	45.19	A,A	33,0	33	A,T	30,4	34	NON_SYNONYMOUS_CODING
	SNP	5	169124	G	A	66.87	G,G	38,0	38	G,A	24,4	28	NON_SYNONYMOUS_CODING
	SNP	5	169179	A	T	51.19	A,A	27,0	27	A,T	29,4	33	SYNONYMOUS_CODING
	SNP	5	169893	G	A	991.19	G,A	15,3	18	A,A	0,32	32	INTRON
	SNP	5	169189	T	C	33.19	T,T	29,0	29	T,C	33,4	37	NON_SYNONYMOUS_CODING
	InDel	5	166175	G	GA	585.74	GA,GA	2,18	20	G,GA	4,16	20	INTRON
AT5G02350.1	SNP	5	495935	A	T	151.89	T,T	0,4	4	A,A	5,0	5	NON_SYNONYMOUS_CODING	Cellular Component: nucleus (GO:0005634);; Biological Process: purine nucleobase transport (GO:0006863);; Biological Process: response to cold (GO:0009409);;	--	--
	SNP	5	495775	T	C	767.19	T,C	6,8	14	C,C	0,19	19	NON_SYNONYMOUS_CODING
	SNP	5	495778	G	C	195.87	G,C	8,6	14	G,G	35,0	35	NON_SYNONYMOUS_CODING
	SNP	5	495839	C	T	177.19	C,T	15,6	21	C,C	34,0	34	SYNONYMOUS_CODING
	SNP	5	495761	T	C	198.87	T,C	7,6	13	T,T	29,0	29	SYNONYMOUS_CODING
	SNP	5	496229	C	T	65.42	T,T	0,2	2	C,C	12,0	12	SYNONYMOUS_CODING
	SNP	5	495827	A	G	258.19	A,G	16,8	24	A,A	35,0	35	SYNONYMOUS_CODING
	SNP	5	495941	A	G	192.14	G,G	0,4	4	A,A	4,0	4	SYNONYMOUS_CODING
	SNP	5	496205	T	C	244.38	C,C	0,6	6	T,C	1,3	4	SYNONYMOUS_CODING
	SNP	5	495832	C	T	261.19	C,T	15,8	23	C,C	35,0	35	NON_SYNONYMOUS_CODING
	InDel	5	495926	GAAA	G	221.98	GAAA,GAAA	1,0	1	G,G	0,4	4	CODON_CHANGE_PLUS_CODON_DELETION
	InDel	5	495937	C	CTTG	194.67	CTTG,CTTG	0,4	4	C,C	5,0	5	CODON_INSERTION
AT5G07030.1	SNP	5	2187691	G	A	223.56	G,G	2,0	2	G,A	1,6	7	UPSTREAM	Molecular Function: aspartic-type endopeptidase activity (GO:0004190);; Biological Process: proteolysis (GO:0006508);; Biological Process: defense response (GO:0006952);; Molecular Function: peptidase activity (GO:0008233);; Cellular Component: plant-type cell wall (GO:0009505);; Cellular Component: chloroplast (GO:0009507);; Biological Process: response to organic substance (GO:0010033);; Cellul…	--	Protein ASPARTIC PROTEASE IN GUARD CELL 2 OS=Arabidopsis thaliana GN=ASPG2 PE=2 SV=1
AT5G07040.1	SNP	5	2188349	G	A	45.19	G,A	18,5	23	G,G	24,0	24	UPSTREAM	Molecular Function: ubiquitin-protein ligase activity (GO:0004842);; Cellular Component: extracellular region (GO:0005576);; Cellular Component: nucleus (GO:0005634);; Molecular Function: zinc ion binding (GO:0008270);; Biological Process: protein ubiquitination (GO:0016567);; Biological Process: response to chemical (GO:0042221);;	--	Putative RING-H2 finger protein ATL69 OS=Arabidopsis thaliana GN=ATL69 PE=3 SV=1
	SNP	5	2188753	C	T	117.67	C,C	4,0	4	T,T	0,5	5	UPSTREAM
	SNP	5	2188616	T	C	37.87	T,C	6,3	9	T,T	7,0	7	UPSTREAM
AT5G08130.4	SNP	5	2610074	G	A	826.42	G,G	27,0	27	A,A	0,28	28	INTRON	Molecular Function: DNA binding (GO:0003677);; Molecular Function: sequence-specific DNA binding transcription factor activity (GO:0003700);; Cellular Component: nucleus (GO:0005634);; Biological Process: regulation of transcription, DNA-templated (GO:0006355);; Biological Process: multicellular organismal development (GO:0007275);; Biological Process: brassinosteroid mediated signaling pathway (…	--	Transcription factor BIM1 OS=Arabidopsis thaliana GN=BIM1 PE=1 SV=2
AT5G13520.1	SNP	5	4343743	G	A	717.54	G,G	23,0	23	A,A	2,26	28	NON_SYNONYMOUS_CODING	Molecular Function: leukotriene-A4 hydrolase activity (GO:0004463);; Cellular Component: cytosol (GO:0005829);; Biological Process: DNA replication (GO:0006260);; Biological Process: DNA methylation (GO:0006306);; Biological Process: proteolysis (GO:0006508);; Molecular Function: metallopeptidase activity (GO:0008237);; Molecular Function: zinc ion binding (GO:0008270);; Biological Process: cell …	K01254|0.0|ath:AT5G13520|peptidase M1 family protein	Leukotriene A-4 hydrolase homolog OS=Neurospora crassa (strain ATCC 24698 / 74-OR23-1A / CBS 708.71 / DSM 1257 / FGSC 987) GN=NCU06732 PE=3 SV=1
AT5G05440.1	SNP	5	1609544	G	A	956.42	G,G	24,0	24	A,A	0,33	33	SYNONYMOUS_CODING	Molecular Function: protein phosphatase inhibitor activity (GO:0004864);; Molecular Function: receptor activity (GO:0004872);; Molecular Function: protein binding (GO:0005515);; Cellular Component: nucleus (GO:0005634);; Cellular Component: cytoplasm (GO:0005737);; Cellular Component: mitochondrion (GO:0005739);; Biological Process: tryptophan catabolic process (GO:0006569);; Biological Process: …	K14496|1e-151|ath:AT5G05440|hypothetical protein	Abscisic acid receptor PYL5 OS=Arabidopsis thaliana GN=PYL5 PE=1 SV=1
	InDel	5	1611034	GT	G	250.86	G,G	0,5	7	GT,GT	10,0	10	DOWNSTREAM
AT5G12260.1	SNP	5	3965535	T	A	69.19	T,A	23,4	27	T,T	32,0	32	UPSTREAM	Cellular Component: endosome (GO:0005768);; Cellular Component: Golgi apparatus (GO:0005794);; Cellular Component: trans-Golgi network (GO:0005802);; Biological Process: chromosome segregation (GO:0007059);; Biological Process: synapsis (GO:0007129);; Biological Process: reciprocal meiotic recombination (GO:0007131);; Molecular Function: transferase activity, transferring glycosyl groups (GO:0016…	--	--
	SNP	5	3965549	T	C	66.2	T,C	21,4	25	T,T	30,0	30	UPSTREAM
	SNP	5	3965543	T	C	69.2	T,C	22,4	26	T,T	29,0	29	UPSTREAM
	SNP	5	3965609	T	C	96.19	T,C	14,4	18	T,T	29,0	29	UPSTREAM
	SNP	5	3965605	A	G	96.22	A,G	14,4	18	A,A	29,0	29	UPSTREAM
	SNP	5	3965981	C	G	216.21	C,G	15,7	22	C,C	22,1	23	UPSTREAM
	SNP	5	3965993	T	C	87.19	T,C	17,4	21	T,T	23,0	23	UPSTREAM
AT5G06630.1	SNP	5	2036829	C	T	65.87	C,T	33,10	43	C,C	23,0	23	SYNONYMOUS_CODING	Biological Process: cell morphogenesis involved in differentiation (GO:0000904);; Biological Process: developmental process involved in reproduction (GO:0003006);; Molecular Function: structural constituent of cell wall (GO:0005199);; Molecular Function: protein binding (GO:0005515);; Cellular Component: plant-type cell wall (GO:0009505);; Cellular Component: plasmodesma (GO:0009506);; Biological…	--	Extensin-2 OS=Arabidopsis thaliana GN=EXT2 PE=2 SV=1
	SNP	5	2037273	G	A	236.43	A,A	0,10	10	G,G	22,0	30	SYNONYMOUS_CODING
AT5G07570.1	SNP	5	2392976	G	T	1386.19	G,T	7,22	29	T,T	3,33	36	NON_SYNONYMOUS_CODING	Molecular Function: binding (GO:0005488);; Cellular Component: extracellular region (GO:0005576);; Biological Process: polysaccharide metabolic process (GO:0005976);; Biological Process: regulation of transcription, DNA-templated (GO:0006355);; Biological Process: response to stress (GO:0006950);; Biological Process: post-embryonic development (GO:0009791);; Biological Process: cellular component…	--	Basic proline-rich protein OS=Sus scrofa PE=1 SV=2
AT5G02340.1	SNP	5	493093	C	T	63.19	C,T	24,4	28	C,C	37,0	37	NON_SYNONYMOUS_CODING	Cellular Component: nucleus (GO:0005634);; Biological Process: purine nucleobase transport (GO:0006863);; Biological Process: response to cold (GO:0009409);;	--	--
	SNP	5	493456	A	G	78.2	A,G	20,4	24	A,A	40,0	40	NON_SYNONYMOUS_CODING
	SNP	5	493438	G	C	120.87	G,C	21,5	26	G,G	42,0	42	NON_SYNONYMOUS_CODING
	SNP	5	493428	A	G	114.32	A,G	22,5	27	A,A	42,0	42	SYNONYMOUS_CODING
	SNP	5	493427	C	T	113.04	C,T	22,5	27	C,C	42,0	42	NON_SYNONYMOUS_CODING
	SNP	5	493103	C	T	63.19	C,T	25,4	29	C,C	35,0	35	NON_SYNONYMOUS_CODING
	SNP	5	493461	A	C	75.23	A,C	20,4	24	A,A	38,0	38	SYNONYMOUS_CODING
	SNP	5	493432	T	A	117.87	T,A	22,5	27	T,T	42,0	42	NON_SYNONYMOUS_CODING
	SNP	5	493073	A	G	69.19	A,G	23,4	27	A,A	38,0	38	NON_SYNONYMOUS_CODING
	SNP	5	493442	C	G	117.32	C,G	21,5	26	C,C	42,0	42	NON_SYNONYMOUS_CODING
	SNP	5	493417	T	C	108.87	T,C	25,5	30	T,T	38,0	38	NON_SYNONYMOUS_CODING
AT5G12990.1	SNP	5	4108710	T	C	534.19	T,C	20,22	42	T,T	34,10	44	DOWNSTREAM	Biological Process: cell fate specification (GO:0001708);; Biological Process: signal transduction (GO:0007165);; Molecular Function: receptor serine/threonine kinase binding (GO:0033612);; Cellular Component: apoplast (GO:0048046);;	--	CLAVATA3/ESR (CLE)-related protein 40 OS=Arabidopsis thaliana GN=CLE40 PE=2 SV=1
AT5G14780.1	SNP	5	4780755	G	T	48.04	G,G	29,3	32	G,T	21,5	26	DOWNSTREAM	Biological Process: very long-chain fatty acid metabolic process (GO:0000038);; Molecular Function: phosphoglycerate dehydrogenase activity (GO:0004617);; Cellular Component: extracellular region (GO:0005576);; Cellular Component: nucleus (GO:0005634);; Cellular Component: mitochondrion (GO:0005739);; Cellular Component: endoplasmic reticulum (GO:0005783);; Cellular Component: cytosol (GO:0005829…	K00122|0.0|ath:AT5G14780|FDH	Formate dehydrogenase, mitochondrial OS=Arabidopsis thaliana GN=FDH1 PE=1 SV=1
AT5G17320.1	SNP	5	5702945	T	C	1140.37	T,C	10,19	29	C,C	2,23	25	DOWNSTREAM	Molecular Function: sequence-specific DNA binding transcription factor activity (GO:0003700);; Molecular Function: protein binding (GO:0005515);; Cellular Component: nucleus (GO:0005634);; Biological Process: regulation of transcription, DNA-templated (GO:0006355);; Biological Process: embryo development ending in seed dormancy (GO:0009793);; Biological Process: post-embryonic morphogenesis (GO:0…	--	Homeobox-leucine zipper protein HDG9 OS=Arabidopsis thaliana GN=HDG9 PE=2 SV=1
	SNP	5	5702976	C	T	1144.21	C,T	8,16	24	T,T	2,26	28	DOWNSTREAM
AT5G13460.1	SNP	5	4314601	A	G	111.44	G,G	0,2	2	A,G	2,3	5	UPSTREAM	Biological Process: polysaccharide biosynthetic process (GO:0000271);; Molecular Function: calmodulin binding (GO:0005516);; Cellular Component: nucleus (GO:0005634);; Cellular Component: plasma membrane (GO:0005886);; Biological Process: cell wall biogenesis (GO:0042546);;	--	Protein IQ-DOMAIN 1 OS=Arabidopsis thaliana GN=IQD1 PE=1 SV=1
	InDel	5	4314177	A	ATT	42.44	A,A	2,0	2	A,ATT	2,2	4	UPSTREAM
	InDel	5	4314576	GGACGGGTAAAGAAA	G	46.44	GGACGGGTAAAGAAA,GGACGGGTAAAGAAA	2,0	2	GGACGGGTAAAGAAA,G	3,2	5	UPSTREAM
	InDel	5	4314561	CA	C	41.44	C,C	0,2	2	CA,C	2,2	4	UPSTREAM
AT5G02520.1	SNP	5	562051	G	T	914.6	G,T	3,12	15	T,T	0,20	20	INTRON	Cellular Component: nucleus (GO:0005634);; Biological Process: DNA replication initiation (GO:0006270);; Biological Process: regulation of DNA replication (GO:0006275);; Biological Process: methylation-dependent chromatin silencing (GO:0006346);; Biological Process: cell-cell signaling (GO:0007267);; Biological Process: virus induced gene silencing (GO:0009616);; Biological Process: production of…	--	Knob-associated histidine-rich protein OS=Plasmodium falciparum (isolate FCR-3 / Gambia) PE=2 SV=1
AT5G13450.1	SNP	5	4312553	G	A	129.23	G,A	3,4	7	G,G	7,0	7	UPSTREAM	Cellular Component: mitochondrial proton-transporting ATP synthase complex, catalytic core F(1) (GO:0000275);; Biological Process: response to reactive oxygen species (GO:0000302);; Cellular Component: Golgi apparatus (GO:0005794);; Cellular Component: plasma membrane (GO:0005886);; Biological Process: ubiquitin-dependent protein catabolic process (GO:0006511);; Molecular Function: zinc ion bindi…	K02137|1e-121|ath:AT5G13450|ATP synthase delta chain, mitochondrial, putative / H(+)-transporting two-sector ATPase, delta (OSCP) subunit, putative	ATP synthase subunit O, mitochondrial OS=Arabidopsis thaliana GN=At5g13450 PE=1 SV=2
	SNP	5	4313458	A	G	59.87	A,G	14,5	19	A,A	10,0	10	UPSTREAM
	SNP	5	4312529	G	A	165.37	G,A	1,2	3	A,A	0,5	5	UPSTREAM
	SNP	5	4312673	T	G	53.48	T,G	1,1	2	G,G	0,2	2	UPSTREAM
	SNP	5	4312565	T	C	129.87	T,C	4,4	8	T,T	8,0	8	UPSTREAM
	SNP	5	4313467	T	A	721.21	T,A	5,16	21	A,A	1,11	12	UPSTREAM
AT5G17270.1	SNP	5	5685089	T	G	2049.19	G,G	1,26	27	T,G	3,23	26	NON_SYNONYMOUS_CODING	Biological Process: mitotic G2 phase (GO:0000085);; Molecular Function: binding (GO:0005488);; Cellular Component: nucleus (GO:0005634);; Cellular Component: cytoplasm (GO:0005737);; Biological Process: regulation of transcription, DNA-templated (GO:0006355);; Biological Process: mRNA export from nucleus (GO:0006406);; Biological Process: protein import into nucleus (GO:0006606);; Biological Proc…	--	Tetratricopeptide repeat protein 27 homolog OS=Dictyostelium discoideum GN=ttc27 PE=3 SV=1
	SNP	5	5685087	T	G	2052.19	G,G	1,26	27	T,G	3,23	26	NON_SYNONYMOUS_CODING
	SNP	5	5679099	G	A	1068.44	G,G	26,0	26	A,A	2,38	40	UPSTREAM
AT5G10336.1	SNP	5	3251928	A	T	230.19	A,A	27,1	28	A,T	31,11	42	DOWNSTREAM	--	--	--
	SNP	5	3251897	C	T	2564.19	T,T	0,35	35	C,T	8,44	52	DOWNSTREAM
	SNP	5	3251913	A	T	107.19	A,A	31,0	31	A,T	39,8	47	DOWNSTREAM
AT5G04460.2	SNP	5	1259322	G	A	598.54	G,G	17,0	17	A,A	0,21	21	UPSTREAM	Cellular Component: nucleus (GO:0005634);; Cellular Component: cytoplasm (GO:0005737);; Molecular Function: zinc ion binding (GO:0008270);;	--	Uncharacterized protein DDB_G0287625 OS=Dictyostelium discoideum GN=DDB_G0287625 PE=4 SV=1
AT5G05590.1	SNP	5	1668356	C	T	32.19	C,C	21,0	21	C,T	14,4	18	UPSTREAM	Biological Process: tryptophan biosynthetic process (GO:0000162);; Molecular Function: phosphoribosylanthranilate isomerase activity (GO:0004640);; Biological Process: multicellular organismal development (GO:0007275);; Biological Process: response to UV (GO:0009411);; Cellular Component: chloroplast (GO:0009507);; Biological Process: growth (GO:0040007);;	K01817|0.0|ath:AT5G05590|PAI2	N-(5&apos;-phosphoribosyl)anthranilate isomerase 2, chloroplastic OS=Arabidopsis thaliana GN=PAI2 PE=2 SV=1
AT5G07160.1	SNP	5	2219209	T	A	467.76	A,A	3,20	23	T,A	2,8	10	DOWNSTREAM	Molecular Function: DNA binding (GO:0003677);; Molecular Function: sequence-specific DNA binding transcription factor activity (GO:0003700);; Molecular Function: protein binding (GO:0005515);; Cellular Component: nucleus (GO:0005634);; Biological Process: regulation of transcription, DNA-templated (GO:0006355);; Biological Process: cell communication (GO:0007154);; Biological Process: response to…	--	Transcription factor RF2b OS=Oryza sativa subsp. japonica GN=RF2b PE=1 SV=1
AT5G04730.1	SNP	5	1366225	T	A	146.17	T,T	14,0	14	A,A	0,4	4	INTRON	--	--	Ankyrin repeat-containing protein At3g12360 OS=Arabidopsis thaliana GN=At3g12360 PE=2 SV=1
	SNP	5	1366963	A	T	640.73	T,T	0,14	14	A,A	25,0	25	INTRON
	SNP	5	1367278	G	A	370.49	G,G	15,0	15	A,A	0,9	9	INTRON
	InDel	5	1366958	G	GA	646.44	GA,GA	0,15	15	G,G	24,0	24	INTRON
	InDel	5	1366228	TA	T	146.17	TA,TA	14,0	14	T,T	0,4	4	INTRON
	InDel	5	1366242	ATTTTCATC	A	146.17	ATTTTCATC,ATTTTCATC	17,0	17	A,A	0,4	4	INTRON
	InDel	5	1367358	AAT	A	149.92	AAT,AAT	15,0	15	A,A	0,4	4	UTR_5_PRIME
	InDel	5	1365774	ATTATAT	A	103.01	ATTATAT,ATTATAT	3,0	3	A,A	0,3	3	INTRON
AT5G06640.1	SNP	5	2040621	G	A	266.73	G,G	11,0	13	A,A	1,10	11	SYNONYMOUS_CODING	Biological Process: cell morphogenesis (GO:0000902);; Biological Process: developmental process involved in reproduction (GO:0003006);; Molecular Function: structural constituent of cell wall (GO:0005199);; Molecular Function: protein binding (GO:0005515);; Cellular Component: plant-type cell wall (GO:0009505);; Biological Process: plant-type cell wall organization (GO:0009664);; Biological Proce…	--	Extensin-2 OS=Arabidopsis thaliana GN=EXT2 PE=2 SV=1
AT5G12390.1	SNP	5	4012026	A	T	230.19	A,A	29,1	30	A,T	20,7	27	UTR_5_PRIME	Molecular Function: protein binding (GO:0005515);; Cellular Component: mitochondrion (GO:0005739);; Cellular Component: peroxisome (GO:0005777);; Biological Process: peroxisome fission (GO:0016559);;	--	Mitochondrial fission 1 protein B OS=Arabidopsis thaliana GN=FIS1B PE=1 SV=1
	SNP	5	4012050	A	T	78.19	A,A	29,0	29	A,T	20,4	24	UPSTREAM
AT5G05760.1	SNP	5	1731634	T	C	776.31	T,C	1,8	9	C,C	0,19	19	UPSTREAM	Biological Process: reproduction (GO:0000003);; Molecular Function: SNAP receptor activity (GO:0005484);; Cellular Component: nucleus (GO:0005634);; Cellular Component: Golgi apparatus (GO:0005794);; Cellular Component: cytosol (GO:0005829);; Biological Process: intracellular protein transport (GO:0006886);; Biological Process: intra-Golgi vesicle-mediated transport (GO:0006891);; Biological Proc…	K08490|0.0|ath:AT5G05760|SYP31	Syntaxin-31 OS=Arabidopsis thaliana GN=SYP31 PE=1 SV=1
AT5G14060.1	SNP	5	4539534	A	G	927.19	A,G	2,12	14	G,G	0,20	20	DOWNSTREAM	Molecular Function: aspartate kinase activity (GO:0004072);; Biological Process: lysine biosynthetic process via diaminopimelate (GO:0009089);; Cellular Component: chloroplast stroma (GO:0009570);; Biological Process: phosphorylation (GO:0016310);; Molecular Function: amino acid binding (GO:0016597);;	K00928|0.0|ath:AT5G14060|CARAB-AK-LYS	Aspartokinase 2, chloroplastic OS=Arabidopsis thaliana GN=AK2 PE=1 SV=2
	SNP	5	4539935	G	A	415.68	A,A	0,8	8	G,G	6,0	6	DOWNSTREAM
	InDel	5	4539922	T	TA	189	T,T	14,0	14	TA,TA	0,5	5	DOWNSTREAM
	InDel	5	4539932	T	TTAAATAATAAAAGAAATCTTTTAAATAGATAATATAA	228.95	T,T	11,0	11	TTAAATAATAAAAGAAATCTTTTAAATAGATAATATAA,TTAAATAATAAAAGAAATCTTTTAAATAGATAATATAA	0,6	6	DOWNSTREAM
AT5G15670.1	SNP	5	5098398	C	T	55.26	C,T	21,6	27	C,C	36,0	36	UPSTREAM	Cellular Component: nucleus (GO:0005634);; Biological Process: single-organism cellular process (GO:0044763);;	--	Putative F-box protein At5g15670 OS=Arabidopsis thaliana GN=At5g15670 PE=4 SV=1
AT5G01185.1	SNP	5	70125	T	C	137.41	T,T	15,1	16	T,C	15,5	20	UPSTREAM
	SNP	5	70448	A	G	124.86	A,A	12,0	12	A,G	22,6	28	UPSTREAM
	SNP	5	70982	A	C	84.87	A,A	11,0	11	A,C	5,3	8	UPSTREAM
	SNP	5	70901	G	A	96.87	G,G	4,0	4	G,A	1,3	4	UPSTREAM
	SNP	5	66454	T	C	83.87	T,C	9,5	14	T,T	7,0	7	SYNONYMOUS_CODING
	SNP	5	70885	T	C	87.87	T,T	3,0	3	T,C	4,3	7	UPSTREAM
	SNP	5	70954	G	T	288.21	T,T	0,8	8	G,T	4,3	7	UPSTREAM
AT5G16580.1	SNP	5	5429139	G	A	544.42	G,G	24,0	24	A,A	1,20	21	UPSTREAM	Cellular Component: plant-type vacuole (GO:0000325);; Molecular Function: hydrolase activity, hydrolyzing O-glycosyl compounds (GO:0004553);; Cellular Component: extracellular region (GO:0005576);; Cellular Component: intracellular (GO:0005622);; Biological Process: carbohydrate metabolic process (GO:0005975);; Biological Process: purine nucleobase transport (GO:0006863);; Molecular Function: zin…	--	Putative beta-glucosidase 2 OS=Arabidopsis thaliana GN=BGLU2 PE=5 SV=2
AT5G01900.1	SNP	5	349961	T	C	1184.19	T,C	3,20	23	C,C	1,21	22	DOWNSTREAM	Molecular Function: sequence-specific DNA binding transcription factor activity (GO:0003700);; Molecular Function: protein binding (GO:0005515);; Cellular Component: nucleus (GO:0005634);; Biological Process: regulation of transcription, DNA-templated (GO:0006355);; Biological Process: ion transport (GO:0006811);; Biological Process: detection of biotic stimulus (GO:0009595);; Biological Process:…	--	Probable WRKY transcription factor 62 OS=Arabidopsis thaliana GN=WRKY62 PE=1 SV=2
	SNP	5	349940	T	C	108.87	T,C	25,5	30	T,T	31,0	31	DOWNSTREAM
	SNP	5	349971	C	T	39.87	C,T	20,3	23	C,C	26,0	26	DOWNSTREAM
AT5G14850.1	SNP	5	4802270	G	A	684.19	A,A	0,15	15	G,A	5,14	19	INTRON	Molecular Function: mannosyltransferase activity (GO:0000030);; Cellular Component: nucleus (GO:0005634);; Cellular Component: endoplasmic reticulum membrane (GO:0005789);; Biological Process: GPI anchor biosynthetic process (GO:0006506);; Cellular Component: intrinsic component of endoplasmic reticulum membrane (GO:0031227);; Biological Process: post-translational protein modification (GO:004368…	K05286|0.0|ath:AT5G14850|mannosyltransferase, putative (EC:2.4.1.132)	GPI mannosyltransferase 3 OS=Homo sapiens GN=PIGB PE=2 SV=1
AT5G02810.1	SNP	5	641397	G	A	948.19	G,A	25,4	29	A,A	0,31	31	NON_SYNONYMOUS_CODING	Molecular Function: phosphorelay response regulator activity (GO:0000156);; Biological Process: phosphorelay signal transduction system (GO:0000160);; Molecular Function: DNA binding (GO:0003677);; Molecular Function: sequence-specific DNA binding transcription factor activity (GO:0003700);; Molecular Function: protein serine/threonine kinase activity (GO:0004674);; Molecular Function: protein bi…	K12129|0.0|ath:AT5G02810|PRR7	Two-component response regulator-like APRR7 OS=Arabidopsis thaliana GN=APRR7 PE=2 SV=1
AT5G03650.1	SNP	5	936135	G	A	757.19	G,A	27,4	31	A,A	0,24	24	INTRON	Biological Process: maltose metabolic process (GO:0000023);; Biological Process: polysaccharide catabolic process (GO:0000272);; Molecular Function: 1,4-alpha-glucan branching enzyme activity (GO:0003844);; Molecular Function: hydrolase activity, hydrolyzing O-glycosyl compounds (GO:0004553);; Cellular Component: cytosol (GO:0005829);; Biological Process: glycogen biosynthetic process (GO:0005978…	K00700|0.0|ath:AT5G03650|SBE2.2	1,4-alpha-glucan-branching enzyme 2-2, chloroplastic/amyloplastic OS=Arabidopsis thaliana GN=SBE2.2 PE=1 SV=1
AT5G16710.1	SNP	5	5483844	A	G	341.23	A,A	20,1	21	A,G	25,11	36	NON_SYNONYMOUS_CODING	Biological Process: cell morphogenesis involved in differentiation (GO:0000904);; Biological Process: response to dietary excess (GO:0002021);; Biological Process: epithelial cell development (GO:0002064);; Molecular Function: aminoacyl-tRNA editing activity (GO:0002161);; Molecular Function: valine-tRNA ligase activity (GO:0004832);; Molecular Function: chloride channel activity (GO:0005254);; M…	--	Glutathione S-transferase DHAR3, chloroplastic OS=Arabidopsis thaliana GN=DHAR3 PE=1 SV=1
	SNP	5	5483832	C	T	60.19	C,C	23,0	23	C,T	30,7	37	NON_SYNONYMOUS_CODING
	SNP	5	5483851	A	G	356.86	A,A	17,1	18	A,G	20,11	31	SYNONYMOUS_CODING
	SNP	5	5483870	A	C	289.04	A,A	22,2	24	A,C	20,13	33	NON_SYNONYMOUS_CODING
AT5G10750.1	SNP	5	3399572	G	A	554.2	G,G	25,0	25	G,A	3,22	25	SYNONYMOUS_CODING	Cellular Component: nucleus (GO:0005634);;	--	--
AT5G14800.1	SNP	5	4786375	G	A	646.19	G,G	26,0	26	G,A	4,25	29	NON_SYNONYMOUS_CODING	Molecular Function: nucleotide binding (GO:0000166);; Molecular Function: pyrroline-5-carboxylate reductase activity (GO:0004735);; Cellular Component: cell wall (GO:0005618);; Cellular Component: cytoplasm (GO:0005737);; Cellular Component: mitochondrial matrix (GO:0005759);; Biological Process: threonine catabolic process (GO:0006567);; Biological Process: response to heat (GO:0009408);; Biolog…	K00286|1e-145|ath:AT5G14800|P5CR	Pyrroline-5-carboxylate reductase OS=Arabidopsis thaliana GN=PROC1 PE=2 SV=1
	SNP	5	4787717	G	A	587.45	G,G	14,0	14	A,A	2,22	24	UTR_5_PRIME
AT5G14790.1	SNP	5	4782209	C	T	111.87	C,C	17,0	17	C,T	38,6	44	UPSTREAM	--	--	Protein FAM179B OS=Mus musculus GN=Fam179b PE=2 SV=2
AT5G17160.1	SNP	5	5639867	A	G	353.73	G,G	1,14	15	A,A	24,0	24	SYNONYMOUS_CODING	Molecular Function: binding (GO:0005488);; Cellular Component: nucleus (GO:0005634);; Biological Process: histone phosphorylation (GO:0016572);; Biological Process: single-organism cellular process (GO:0044763);;	--	Myb-like protein X OS=Dictyostelium discoideum GN=mybX PE=3 SV=1
AT5G07680.2	SNP	5	2439803	G	A	642.44	G,G	10,0	10	A,A	0,21	21	DOWNSTREAM	Biological Process: MAPK cascade (GO:0000165);; Molecular Function: DNA binding (GO:0003677);; Molecular Function: sequence-specific DNA binding transcription factor activity (GO:0003700);; Cellular Component: nucleus (GO:0005634);; Biological Process: regulation of transcription, DNA-templated (GO:0006355);; Biological Process: protein targeting to membrane (GO:0006612);; Biological Process: mul…	--	NAC domain-containing protein 100 OS=Arabidopsis thaliana GN=NAC100 PE=2 SV=1
AT5G10130.1	SNP	5	3172820	G	A	883.42	G,G	22,0	22	A,A	0,30	30	UPSTREAM	Cellular Component: extracellular space (GO:0005615);;	--	Pollen-specific protein C13 OS=Zea mays GN=MGS1 PE=2 SV=1
AT5G01110.1	SNP	5	44317	G	A	621.19	G,A	20,4	24	A,A	0,20	20	UTR_5_PRIME	Cellular Component: mitochondrion (GO:0005739);;	--	Pentatricopeptide repeat-containing protein At5g01110 OS=Arabidopsis thaliana GN=At5g01110 PE=2 SV=1
AT5G05690.2	SNP	5	1707777	G	A	1271.1	G,G	21,2	23	A,A	0,30	30	UPSTREAM	Biological Process: polysaccharide biosynthetic process (GO:0000271);; Biological Process: microtubule bundle formation (GO:0001578);; Molecular Function: monooxygenase activity (GO:0004497);; Molecular Function: iron ion binding (GO:0005506);; Cellular Component: mitochondrion (GO:0005739);; Molecular Function: electron carrier activity (GO:0009055);; Biological Process: response to water depriv…	K09588|0.0|ath:AT5G05690|CPD	Cytochrome P450 90A1 OS=Arabidopsis thaliana GN=CYP90A1 PE=2 SV=1
AT5G16270.1	SNP	5	5321035	G	A	850.02	G,G	21,0	21	A,A	3,32	35	NON_SYNONYMOUS_CODING	Cellular Component: nuclear chromosome (GO:0000228);; Biological Process: mitotic cell cycle (GO:0000278);; Molecular Function: protein binding (GO:0005515);; Cellular Component: nucleolus (GO:0005730);; Biological Process: DNA repair (GO:0006281);; Biological Process: DNA recombination (GO:0006310);; Biological Process: methylation-dependent chromatin silencing (GO:0006346);; Biological Process:…	K06670|0.0|ath:AT5G16270|SYN4	Sister chromatid cohesion 1 protein 3 OS=Arabidopsis thaliana GN=SYN3 PE=2 SV=2
AT5G04895.1	SNP	5	1430841	G	A	799.42	G,G	32,0	32	A,A	0,27	27	SYNONYMOUS_CODING	Molecular Function: RNA polymerase II transcription factor binding (GO:0001085);; Molecular Function: nucleic acid binding (GO:0003676);; Molecular Function: chromatin binding (GO:0003682);; Molecular Function: double-stranded RNA binding (GO:0003725);; Molecular Function: ATP binding (GO:0005524);; Cellular Component: nucleus (GO:0005634);; Cellular Component: mitochondrion (GO:0005739);; Cellul…	--	Probable ATP-dependent RNA helicase DHX36 OS=Mus musculus GN=Dhx36 PE=2 SV=2
AT5G11580.1	SNP	5	3721337	G	A	104.36	G,A	0,1	1	A,A	0,3	3	DOWNSTREAM	Molecular Function: chromatin binding (GO:0003682);; Molecular Function: protein binding (GO:0005515);; Cellular Component: plasma membrane (GO:0005886);; Molecular Function: Ran GTPase binding (GO:0008536);; Biological Process: cellular component organization (GO:0016043);; Biological Process: multicellular organismal process (GO:0032501);; Cellular Component: intracellular membrane-bounded orga…	--	Ultraviolet-B receptor UVR8 OS=Arabidopsis thaliana GN=UVR8 PE=1 SV=1
	InDel	5	3721339	TTGTAGGTTCAAACC	T	105.36	TTGTAGGTTCAAACC,T	0,1	1	T,T	0,3	3	DOWNSTREAM
AT5G08130.1	SNP	5	2604786	C	A	708.24	C,A	2,11	13	A,A	0,15	15	DOWNSTREAM	Molecular Function: DNA binding (GO:0003677);; Molecular Function: sequence-specific DNA binding transcription factor activity (GO:0003700);; Cellular Component: nucleus (GO:0005634);; Biological Process: regulation of transcription, DNA-templated (GO:0006355);; Biological Process: multicellular organismal development (GO:0007275);; Biological Process: brassinosteroid mediated signaling pathway (…	--	Transcription factor BIM1 OS=Arabidopsis thaliana GN=BIM1 PE=1 SV=2
AT5G12290.1	SNP	5	3975256	C	T	514.19	C,C	31,0	31	C,T	3,20	23	INTRON	Cellular Component: mitochondrial outer membrane (GO:0005741);; Biological Process: cell adhesion (GO:0007155);; Cellular Component: chloroplast (GO:0009507);; Biological Process: organ morphogenesis (GO:0009887);; Biological Process: trichome morphogenesis (GO:0010090);; Biological Process: vegetative to reproductive phase transition of meristem (GO:0010228);; Biological Process: protein desumoy…	--	Nuclear control of ATPase protein 2 OS=Dictyostelium discoideum GN=nca2 PE=3 SV=1
AT5G15550.1	SNP	5	5062024	G	A	733.1	G,G	13,0	13	A,A	1,26	27	START_GAINED	Molecular Function: nucleotide binding (GO:0000166);; Biological Process: endonucleolytic cleavage involved in rRNA processing (GO:0000478);; Biological Process: RNA methylation (GO:0001510);; Molecular Function: binding (GO:0005488);; Cellular Component: nucleolus (GO:0005730);; Cellular Component: cytosol (GO:0005829);; Cellular Component: heterotrimeric G-protein complex (GO:0005834);; Biologi…	--	Ribosome biogenesis protein WDR12 homolog OS=Chlamydomonas reinhardtii GN=CHLREDRAFT_128420 PE=1 SV=2
AT5G06890.1	SNP	5	2135713	G	A	328.3	G,A	16,2	18	A,A	0,12	12	UPSTREAM	Molecular Function: RNA binding (GO:0003723);; Cellular Component: nucleus (GO:0005634);; Cellular Component: mitochondrion (GO:0005739);; Biological Process: RNA processing (GO:0006396);;	--	Probable splicing factor 3A subunit 1 OS=Arabidopsis thaliana GN=At1g14650 PE=1 SV=2
AT5G15390.1	SNP	5	4996492	G	A	732.4	G,G	35,0	35	A,A	3,29	32	INTRON	Biological Process: RNA methylation (GO:0001510);; Molecular Function: RNA binding (GO:0003723);; Biological Process: RNA processing (GO:0006396);; Molecular Function: RNA methyltransferase activity (GO:0008173);; Molecular Function: S-adenosylmethionine-dependent methyltransferase activity (GO:0008757);; Molecular Function: tRNA (guanosine-2'-O-)-methyltransferase activity (GO:0009020);; Cellula…	--	tRNA (guanosine(18)-2&apos;-O)-methyltransferase OS=Aquifex aeolicus (strain VF5) GN=trmH PE=1 SV=1
AT5G06490.1	SNP	5	1978546	G	A	1034.44	G,G	29,0	29	A,A	0,34	34	NON_SYNONYMOUS_CODING	Molecular Function: ubiquitin-protein ligase activity (GO:0004842);; Cellular Component: nucleus (GO:0005634);; Molecular Function: zinc ion binding (GO:0008270);; Cellular Component: membrane (GO:0016020);; Biological Process: protein ubiquitination (GO:0016567);;	--	Putative RING-H2 finger protein ATL71 OS=Arabidopsis thaliana GN=ATL71 PE=3 SV=1
AT5G05030.1	SNP	5	1483280	G	A	534.42	G,G	26,0	26	A,A	0,18	18	DOWNSTREAM	Cellular Component: extracellular region (GO:0005576);;	--	--
AT5G09590.1	SNP	5	2976343	G	A	721.42	G,G	34,0	34	A,A	0,24	24	NON_SYNONYMOUS_CODING	Molecular Function: ATP binding (GO:0005524);; Cellular Component: cell wall (GO:0005618);; Cellular Component: mitochondrial matrix (GO:0005759);; Cellular Component: vacuolar membrane (GO:0005774);; Cellular Component: Golgi apparatus (GO:0005794);; Cellular Component: cytosol (GO:0005829);; Cellular Component: plasma membrane (GO:0005886);; Biological Process: gluconeogenesis (GO:0006094);; Bi…	K03283|0.0|ath:AT5G09590|MTHSC70-2 (MITOCHONDRIAL HSP70 2)	Heat shock 70 kDa protein 10, mitochondrial OS=Arabidopsis thaliana GN=HSP70-10 PE=2 SV=1
AT5G05150.1	SNP	5	1525420	C	A	836.19	A,A	0,17	17	C,A	6,9	15	INTRON	Molecular Function: protein binding (GO:0005515);; Cellular Component: nucleus (GO:0005634);; Cellular Component: cytosol (GO:0005829);; Biological Process: fatty acid beta-oxidation (GO:0006635);; Biological Process: purine nucleobase transport (GO:0006863);; Biological Process: autophagy (GO:0006914);; Biological Process: response to oxidative stress (GO:0006979);; Biological Process: response …	--	Autophagy-related protein 18e OS=Arabidopsis thaliana GN=ATG18E PE=2 SV=1
AT5G04500.1	SNP	5	1282637	A	T	320.33	A,T	3,9	12	T,T	0,10	10	UPSTREAM	Molecular Function: glucuronyl-galactosyl-proteoglycan 4-alpha-N-acetylglucosaminyltransferase activity (GO:0001888);; Cellular Component: extracellular region (GO:0005576);; Cellular Component: endoplasmic reticulum membrane (GO:0005789);; Cellular Component: Golgi apparatus (GO:0005794);; Biological Process: amino sugar metabolic process (GO:0006040);; Biological Process: nucleobase-containing …	--	Exostosin-2 OS=Drosophila melanogaster GN=Ext2 PE=1 SV=1
	InDel	5	1286284	TC	T	478.26	TC,T	2,11	13	T,T	0,13	13	UTR_3_PRIME
AT5G01080.1	SNP	5	29527	A	T	870.21	A,T	7,10	17	T,T	2,23	25	UPSTREAM	Cellular Component: mitochondrion (GO:0005739);;	--	--
AT5G17165.1	SNP	5	5646861	A	T	30.02	A,A	17,0	17	T,T	0,2	2	INTRON	Cellular Component: nucleus (GO:0005634);;	--	--
AT5G07200.1	SNP	5	2244505	G	A	740.17	G,G	25,0	25	A,A	0,25	25	NON_SYNONYMOUS_CODING	Molecular Function: iron ion binding (GO:0005506);; Cellular Component: cytoplasm (GO:0005737);; Biological Process: fatty acid catabolic process (GO:0009062);; Biological Process: response to red or far red light (GO:0009639);; Biological Process: gibberellin biosynthetic process (GO:0009686);; Biological Process: response to gibberellin (GO:0009739);; Biological Process: unidimensional cell gro…	K05282|0.0|ath:AT5G07200|YAP169	Gibberellin 20 oxidase 3 OS=Arabidopsis thaliana GN=GA20OX3 PE=2 SV=1
	InDel	5	2248348	G	GTTTTTT	285.5	G,G	7,0	7	GTTTTTT,GTTTTTT	0,7	7	UPSTREAM
AT5G13190.1	SNP	5	4205127	C	A	440.22	C,A	3,14	17	A,A	2,12	14	INTRON	Molecular Function: protein binding (GO:0005515);; Cellular Component: plasma membrane (GO:0005886);; Biological Process: protein targeting to membrane (GO:0006612);; Biological Process: response to absence of light (GO:0009646);; Biological Process: salicylic acid mediated signaling pathway (GO:0009863);; Biological Process: jasmonic acid mediated signaling pathway (GO:0009867);; Biological Proc…	--	--
AT5G15170.1	SNP	5	4927266	G	A	739.42	G,G	24,0	24	A,A	1,26	27	INTRON	Cellular Component: nucleus (GO:0005634);; Biological Process: DNA repair (GO:0006281);; Molecular Function: phosphoric diester hydrolase activity (GO:0008081);; Biological Process: virus induced gene silencing (GO:0009616);; Biological Process: vegetative phase change (GO:0010050);; Molecular Function: 3'-tyrosyl-DNA phosphodiesterase activity (GO:0017005);; Molecular Function: structure-specifi…	K10862|0.0|ath:AT5G15170|tyrosyl-DNA phosphodiesterase-related	Tyrosyl-DNA phosphodiesterase 1 OS=Homo sapiens GN=TDP1 PE=1 SV=2
AT5G17080.1	InDel	5	5620241	AGGTC	A	461.81	AGGTC,AGGTC	8,0	8	A,A	0,11	11	FRAME_SHIFT	--	--	--
AT5G04550.1	InDel	5	1307458	A	AT	280.53	AT,AT	0,7	7	A,A	23,0	23	UPSTREAM	Cellular Component: nucleus (GO:0005634);; Biological Process: hydrogen peroxide catabolic process (GO:0042744);;	--	--
	InDel	5	1307462	A	AT	280.53	AT,AT	0,6	6	A,A	23,0	23	UPSTREAM
	InDel	5	1307457	A	AT	286.5	AT,AT	0,7	7	A,A	23,0	23	UPSTREAM
	InDel	5	1307367	ATT	A	644.4	A,A	0,15	15	ATT,ATT	21,0	21	UPSTREAM
	InDel	5	1307447	ACC	A	57.85	A,A	0,2	2	ACC,ACC	23,0	23	UPSTREAM
	InDel	5	1306054	T	TGAGAGAGAGAGAGAGAGA,TGAGAGAGAGAGAGAGA	1811.2	TGAGAGAGAGAGAGAGAGA,TGAGAGAGAGAGAGAGA	0,6,9	15	TGAGAGAGAGAGAGAGAGA,TGAGAGAGAGAGAGAGAGA	0,16,0	16	UTR_5_PRIME
	InDel	5	1307441	T	TTATTAATGTATTTTAATTG	505.42	TTATTAATGTATTTTAATTG,TTATTAATGTATTTTAATTG	0,10	10	T,T	24,0	24	UPSTREAM
AT5G11850.1	InDel	5	3816331	C	CTA	36.88	C,CTA	3,6	9	C,C	7,0	7	DOWNSTREAM	Biological Process: DNA damage checkpoint (GO:0000077);; Molecular Function: magnesium ion binding (GO:0000287);; Biological Process: regulation of response to biotic stimulus (GO:0002831);; Molecular Function: protein serine/threonine kinase activity (GO:0004674);; Molecular Function: MAP kinase kinase kinase activity (GO:0004709);; Molecular Function: protein serine/threonine/tyrosine kinase ac…	K04424|0.0|ath:AT5G11850|protein kinase family protein	Serine/threonine-protein kinase EDR1 OS=Arabidopsis thaliana GN=EDR1 PE=1 SV=1
AT5G03150.1	InDel	5	744575	AATTTTCCCGCCAAAAACGTAAACCCATGATTTTTCCGCCAAAAACGTAAACCCGTG	A	239.01	AATTTTCCCGCCAAAAACGTAAACCCATGATTTTTCCGCCAAAAACGTAAACCCGTG,AATTTTCCCGCCAAAAACGTAAACCCATGATTTTTCCGCCAAAAACGTAAACCCGTG	2,0	2	A,A	0,6	6	UPSTREAM	Molecular Function: nucleic acid binding (GO:0003676);; Molecular Function: sequence-specific DNA binding transcription factor activity (GO:0003700);; Cellular Component: nucleus (GO:0005634);; Biological Process: regulation of transcription, DNA-templated (GO:0006355);; Biological Process: ion transport (GO:0006811);; Biological Process: cell communication (GO:0007154);; Molecular Function: zinc…	--	Zinc finger protein JACKDAW OS=Arabidopsis thaliana GN=JKD PE=1 SV=1
	InDel	5	747951	A	ATTTTTTTTTT	195.67	ATTTTTTTTTT,ATTTTTTTTTT	0,5	5	A,A	11,0	11	INTRON
AT5G02130.1	InDel	5	421963	G	GTTTC,GTTTCCTCTAACACGATTTATTAAACGCTGCACTTGGGGTGGTCAGTCCCTTATGTTACGTCCTGTAGAAACCCCAACCCGTGAAATCAAAAAA	1310.2	GTTTCCTCTAACACGATTTATTAAACGCTGCACTTGGGGTGGTCAGTCCCTTATGTTACGTCCTGTAGAAACCCCAACCCGTGAAATCAAAAAA,GTTTCCTCTAACACGATTTATTAAACGCTGCACTTGGGGTGGTCAGTCCCTTATGTTACGTCCTGTAGAAACCCCAACCCGTGAAATCAAAAAA	0,0,16	16	GTTTC,GTTTC	0,15,0	15	UTR_5_PRIME	Biological Process: abscisic acid biosynthetic process (GO:0009688);;	--	--
AT5G17230.1	InDel	5	5662868	C	CTT	160.54	CTT,CTT	0,4	4	C,CTT	3,5	8	UPSTREAM	Biological Process: unsaturated fatty acid biosynthetic process (GO:0006636);; Biological Process: phosphatidylglycerol biosynthetic process (GO:0006655);; Cellular Component: chloroplast (GO:0009507);; Cellular Component: plastoglobule (GO:0010287);; Biological Process: chlorophyll biosynthetic process (GO:0015995);; Biological Process: carotenoid biosynthetic process (GO:0016117);; Biological P…	K02291|0.0|ath:AT5G17230|phytoene synthase (PSY) / geranylgeranyl-diphosphate geranylgeranyl transferase (EC:2.5.1.32)	Phytoene synthase, chloroplastic OS=Arabidopsis thaliana GN=PSY1 PE=2 SV=2
AT5G04110.1	InDel	5	1116912	A	AAAG	823.27	AAAG,AAAG	0,13	13	A,AAAG	5,17	22	UPSTREAM	Molecular Function: DNA binding (GO:0003677);; Molecular Function: DNA topoisomerase type II (ATP-hydrolyzing) activity (GO:0003918);; Molecular Function: ATP binding (GO:0005524);; Cellular Component: nucleus (GO:0005634);; Cellular Component: mitochondrion (GO:0005739);; Biological Process: ATP catabolic process (GO:0006200);; Biological Process: DNA-dependent DNA replication (GO:0006261);; Bio…	--	DNA gyrase subunit B, chloroplastic OS=Arabidopsis thaliana GN=GYRBC PE=2 SV=3
AT5G02320.1	InDel	5	485357	CATTCA	CAGGAAACAGATTCA,C	424.43	C,C	0,0,3	3	CAGGAAACAGATTCA,CAGGAAACAGATTCA	0,7,0	7	INTRON	Biological Process: G1/S transition of mitotic cell cycle (GO:0000082);; Biological Process: negative regulation of transcription from RNA polymerase II promoter (GO:0000122);; Biological Process: cytokinesis by cell plate formation (GO:0000911);; Biological Process: in utero embryonic development (GO:0001701);; Molecular Function: DNA binding (GO:0003677);; Molecular Function: chromatin binding …	K09422|0.0|ath:AT5G02320|MYB3R-5 (MYB DOMAIN PROTEIN 3R-5)	Myb-related protein 3R-1 OS=Arabidopsis thaliana GN=MYB3R-1 PE=2 SV=1
AT5G15948.1	InDel	5	5208165	TA	T	238.5	T,T	0,11	11	TA,TA	18,0	18	DOWNSTREAM	Molecular Function: adenosylmethionine decarboxylase activity (GO:0004014);; Biological Process: spermine biosynthetic process (GO:0006597);; Biological Process: spermidine biosynthetic process (GO:0008295);;	--	--
AT5G11000.1	InDel	5	3480347	C	CT	358.41	C,CT	2,7	9	CT,CT	1,13	14	UTR_5_PRIME	Cellular Component: plasma membrane (GO:0005886);; Biological Process: oligopeptide transport (GO:0006857);; Cellular Component: chloroplast (GO:0009507);; Biological Process: root hair elongation (GO:0048767);;	--	--
AT5G07530.1	InDel	5	2385032	TAAA	TA,T	639.2	TA,T	0,8,9	17	TA,TA	0,7,0	9	UPSTREAM	Cellular Component: extracellular region (GO:0005576);; Molecular Function: lipid binding (GO:0008289);; Biological Process: plant-type cell wall modification (GO:0009827);; Biological Process: pollen hydration (GO:0009859);; Biological Process: pollen tube growth (GO:0009860);; Cellular Component: monolayer-surrounded lipid storage body (GO:0012511);; Cellular Component: membrane (GO:0016020);; …	--	Oleosin GRP-17 OS=Arabidopsis thaliana GN=GRP17 PE=1 SV=1
AT5G08110.1	InDel	5	2594698	G	GATTTTTTT,GATT	594.21	GATT,GATT	0,0,8	8	GATTTTTTT,GATTTTTTT	0,8,0	8	DOWNSTREAM	Molecular Function: nucleic acid binding (GO:0003676);; Molecular Function: ATP binding (GO:0005524);; Cellular Component: nucleus (GO:0005634);; Cellular Component: mitochondrion (GO:0005739);; Biological Process: sister chromatid cohesion (GO:0007062);; Biological Process: multicellular organismal development (GO:0007275);; Molecular Function: ATP-dependent helicase activity (GO:0008026);; Mole…	--	Putative ATP-dependent helicase HRQ1 OS=Saccharomyces cerevisiae (strain ATCC 204508 / S288c) GN=HRQ1 PE=1 SV=1
AT5G14990.2	InDel	5	4853016	GTT	G	346.4	GTT,G	1,6	7	G,G	1,9	10	SPLICE_SITE_REGION	Cellular Component: chromosome, centromeric region (GO:0000775);; Molecular Function: protein binding (GO:0005515);; Cellular Component: nucleus (GO:0005634);; Biological Process: intracellular protein transport (GO:0006886);; Biological Process: organelle organization (GO:0006996);; Biological Process: microtubule-based process (GO:0007017);; Cellular Component: microtubule cytoskeleton (GO:0015…	--	Intracellular protein transport protein USO1 OS=Saccharomyces cerevisiae (strain ATCC 204508 / S288c) GN=USO1 PE=1 SV=2
AT5G02021.1	InDel	5	388449	G	GTGTGGAGTATATAATATCTTTAGTTA	730.47	GTGTGGAGTATATAATATCTTTAGTTA,GTGTGGAGTATATAATATCTTTAGTTA	0,13	13	G,G	35,0	35	DOWNSTREAM	--	--	--
	InDel	5	388422	T	TTATCGTTTTGTATTACCGAAATTGACAATTAAAAAGA	421.44	TTATCGTTTTGTATTACCGAAATTGACAATTAAAAAGA,TTATCGTTTTGTATTACCGAAATTGACAATTAAAAAGA	0,10	10	T,T	25,0	25	DOWNSTREAM
AT5G03590.1	InDel	5	908273	CA	C	454.4	CA,C	3,12	15	C,C	0,13	16	UPSTREAM	Cellular Component: extracellular region (GO:0005576);; Biological Process: lipid metabolic process (GO:0006629);; Molecular Function: hydrolase activity, acting on ester bonds (GO:0016788);;	--	GDSL esterase/lipase At5g03590 OS=Arabidopsis thaliana GN=At5g03590 PE=3 SV=2
AT5G14410.1	InDel	5	4647607	T	TC	416.22	TC,TC	1,9	10	T,TC	2,12	14	UPSTREAM	Cellular Component: mitochondrion (GO:0005739);; Biological Process: phosphatidylinositol biosynthetic process (GO:0006661);;	--	--
AT5G03140.1	InDel	5	740882	C	CA	550.95	C,CA	2,10	12	CA,CA	1,21	22	UPSTREAM	Biological Process: microtubule cytoskeleton organization (GO:0000226);; Biological Process: cytokinesis by cell plate formation (GO:0000911);; Molecular Function: protein serine/threonine kinase activity (GO:0004674);; Molecular Function: ATP binding (GO:0005524);; Cellular Component: plasma membrane (GO:0005886);; Biological Process: protein phosphorylation (GO:0006468);; Biological Process: si…	--	L-type lectin-domain containing receptor kinase VIII.2 OS=Arabidopsis thaliana GN=LECRK82 PE=2 SV=1
AT5G03100.1	InDel	5	728918	TTTTTTA	T	490.23	T,T	0,8	8	TTTTTTA,T	2,7	9	DOWNSTREAM	Cellular Component: nucleus (GO:0005634);; Biological Process: ubiquitin-dependent protein catabolic process (GO:0006511);; Biological Process: single-organism cellular process (GO:0044763);;	--	F-box protein At5g03100 OS=Arabidopsis thaliana GN=At5g03100 PE=2 SV=1
AT5G13120.1	InDel	5	4162502	G	GGTGGTGTTATTCAATTATGGAGTTAAAATCAATTCTTTAAGCTTTAGACTTGTT	415.44	G,G	19,0	19	GGTGGTGTTATTCAATTATGGAGTTAAAATCAATTCTTTAAGCTTTAGACTTGTT,GGTGGTGTTATTCAATTATGGAGTTAAAATCAATTCTTTAAGCTTTAGACTTGTT	0,10	10	UTR_3_PRIME	Biological Process: protein peptidyl-prolyl isomerization (GO:0000413);; Molecular Function: peptidyl-prolyl cis-trans isomerase activity (GO:0003755);; Cellular Component: mitochondrion (GO:0005739);; Biological Process: protein folding (GO:0006457);; Cellular Component: chloroplast stromal thylakoid (GO:0009533);; Cellular Component: chloroplast thylakoid membrane (GO:0009535);; Cellular Compon…	K03768|0.0|ath:AT5G13120|peptidyl-prolyl cis-trans isomerase cyclophilin-type family protein	Peptidyl-prolyl cis-trans isomerase CYP20-2, chloroplastic OS=Arabidopsis thaliana GN=CYP20-2 PE=1 SV=1
AT5G11090.1	InDel	5	3526024	G	GTT	514.2	G,GTT	1,7	8	GTT,GTT	1,9	11	DOWNSTREAM	Cellular Component: nucleus (GO:0005634);;	--	Putative protein TPRXL OS=Homo sapiens GN=TPRXL PE=5 SV=2
AT5G03780.1	InDel	5	998674	C	CAA	548.24	CAA,CAA	0,11	13	C,CAA	1,5	8	DOWNSTREAM	Molecular Function: DNA binding (GO:0003677);; Molecular Function: chromatin binding (GO:0003682);; Biological Process: double-strand break repair (GO:0006302);; Biological Process: response to salicylic acid (GO:0009751);; Biological Process: response to gamma radiation (GO:0010332);;	--	--
AT5G07740.1	InDel	5	2463268	TGGAGGTGGAGGCAACAAAGTTTCACTGTTTCGCCTCACAGATGCAAACGGAGGTGGTGGA	T	311.21	TGGAGGTGGAGGCAACAAAGTTTCACTGTTTCGCCTCACAGATGCAAACGGAGGTGGTGGA,TGGAGGTGGAGGCAACAAAGTTTCACTGTTTCGCCTCACAGATGCAAACGGAGGTGGTGGA	4,0	4	T,T	0,8	8	CODON_CHANGE_PLUS_CODON_DELETION	Molecular Function: actin binding (GO:0003779);; Cellular Component: nucleus (GO:0005634);; Cellular Component: cytoplasm (GO:0005737);; Cellular Component: cytoskeleton (GO:0005856);; Cellular Component: actin filament (GO:0005884);; Cellular Component: plasma membrane (GO:0005886);; Biological Process: transport (GO:0006810);; Biological Process: multicellular organismal development (GO:0007275…	--	Formin-like protein 20 OS=Arabidopsis thaliana GN=FH20 PE=2 SV=3
	InDel	5	2461524	AAT	A	1803.19	AAT,A	0,27	27	A,A	0,23	23	INTRON
AT5G02910.2	InDel	5	676397	CT	C	389.2	CT,C	3,8	11	C,C	1,17	20	UPSTREAM	Cellular Component: nucleus (GO:0005634);; Biological Process: ubiquitin-dependent protein catabolic process (GO:0006511);;	--	F-box/LRR-repeat protein At5g02910 OS=Arabidopsis thaliana GN=At5g02910 PE=2 SV=1
AT5G16690.1	InDel	5	5474505	T	TTC	671.54	TTC,TTC	1,13	14	T,TTC	2,10	12	INTRON	Biological Process: double-strand break repair via homologous recombination (GO:0000724);; Biological Process: cytokinesis by cell plate formation (GO:0000911);; Molecular Function: DNA binding (GO:0003677);; Molecular Function: protein binding (GO:0005515);; Cellular Component: nuclear origin of replication recognition complex (GO:0005664);; Biological Process: DNA-dependent DNA replication (GO:…	K02605|0.0|ath:AT5G16690|ORC3	Origin recognition complex subunit 3 OS=Spermophilus citellus GN=ORC3 PE=2 SV=1
AT5G14180.1	InDel	5	4571161	CT	C	246.52	C,C	1,8	9	CT,C	2,10	12	DOWNSTREAM	Biological Process: sulfur amino acid metabolic process (GO:0000096);; Biological Process: defense response to insect (GO:0002213);; Molecular Function: GTPase activity (GO:0003924);; Molecular Function: phospholipase activity (GO:0004620);; Molecular Function: sterol esterase activity (GO:0004771);; Molecular Function: triglyceride lipase activity (GO:0004806);; Cellular Component: extracellular…	--	Triacylglycerol lipase 2 OS=Arabidopsis thaliana GN=LIP2 PE=2 SV=1
AT5G01849.1	InDel	5	331373	A	ACAAAACAAGTACTTATAATTAAGTCAGTTGGAACATTCATTATAATAAAATATTT,ACAAAACAAGTACTTATAATTAAGTCAGTTGGAACATTCATTATAATAAAATAT	1502.2	ACAAAACAAGTACTTATAATTAAGTCAGTTGGAACATTCATTATAATAAAATAT,ACAAAACAAGTACTTATAATTAAGTCAGTTGGAACATTCATTATAATAAAATAT	0,0,12	12	ACAAAACAAGTACTTATAATTAAGTCAGTTGGAACATTCATTATAATAAAATATTT,ACAAAACAAGTACTTATAATTAAGTCAGTTGGAACATTCATTATAATAAAATATTT	0,15,0	15	UPSTREAM	--	--	--
AT5G04267.1	InDel	5	1181401	T	TTA	193.16	TTA,TTA	0,4	4	T,T	8,0	8	DOWNSTREAM	Cellular Component: mitochondrion (GO:0005739);;	--	--
AT5G15120.1	InDel	5	4900955	GTTT	G	412.83	G,G	0,3	7	GTTT,G	1,4	7	DOWNSTREAM	Biological Process: response to hypoxia (GO:0001666);; Cellular Component: nucleus (GO:0005634);; Biological Process: anaerobic respiration (GO:0009061);; Biological Process: systemic acquired resistance, salicylic acid mediated signaling pathway (GO:0009862);; Biological Process: xylem development (GO:0010089);; Biological Process: regulation of hydrogen peroxide metabolic process (GO:0010310);;…	K10712|0.0|ath:AT5G15120|hypothetical protein	2-aminoethanethiol dioxygenase OS=Mus musculus GN=Ado PE=1 SV=2
AT5G10930.1	InDel	5	3447564	G	GT	391.32	G,GT	2,8	10	GT,GT	1,11	14	UPSTREAM	Biological Process: cytokinesis by cell plate formation (GO:0000911);; Molecular Function: hydrolase activity, hydrolyzing O-glycosyl compounds (GO:0004553);; Molecular Function: protein serine/threonine kinase activity (GO:0004674);; Molecular Function: protein binding (GO:0005515);; Molecular Function: ATP binding (GO:0005524);; Cellular Component: nucleus (GO:0005634);; Cellular Component: mit…	--	CBL-interacting serine/threonine-protein kinase 5 OS=Arabidopsis thaliana GN=CIPK5 PE=2 SV=1
AT5G08710.1	InDel	5	2837509	T	TAA	71.82	T,T	7,0	7	TAA,TAA	0,4	4	INTRON	Biological Process: mitotic cell cycle (GO:0000278);; Cellular Component: chromatin (GO:0000785);; Biological Process: immune system process (GO:0002376);; Molecular Function: chromatin binding (GO:0003682);; Molecular Function: guanyl-nucleotide exchange factor activity (GO:0005085);; Molecular Function: protein binding (GO:0005515);; Cellular Component: mitochondrion (GO:0005739);; Cellular Com…	--	Ultraviolet-B receptor UVR8 OS=Arabidopsis thaliana GN=UVR8 PE=1 SV=1
AT5G16567.1	InDel	5	5417147	C	CT	440.16	CT,CT	2,14	16	C,CT	3,11	17	UPSTREAM	--	--	--
AT5G03530.1	InDel	5	887414	GT	G	333.86	GT,G	3,10	13	G,G	2,16	18	UPSTREAM	Biological Process: eye development (GO:0001654);; Biological Process: nematode larval development (GO:0002119);; Molecular Function: GTPase activity (GO:0003924);; Molecular Function: ATP binding (GO:0005524);; Molecular Function: GTP binding (GO:0005525);; Cellular Component: vacuole (GO:0005773);; Cellular Component: peroxisome (GO:0005777);; Cellular Component: Golgi apparatus (GO:0005794);; …	K07976|1e-149|ath:AT5G03530|RABC2A	Ras-related protein RABC2a OS=Arabidopsis thaliana GN=RABC2A PE=1 SV=1
AT5G14760.1	InDel	5	4767860	A	AT	560.45	A,AT	3,12	15	AT,AT	0,17	17	UPSTREAM	Cellular Component: mitochondrion (GO:0005739);; Biological Process: alanine metabolic process (GO:0006522);; Molecular Function: GDP-mannose 4,6-dehydratase activity (GO:0008446);; Molecular Function: L-aspartate oxidase activity (GO:0008734);; Molecular Function: electron carrier activity (GO:0009055);; Biological Process: NAD biosynthetic process (GO:0009435);; Cellular Component: chloroplast …	K00278|0.0|ath:AT5G14760|AO	L-aspartate oxidase 1 OS=Ralstonia solanacearum (strain GMI1000) GN=nadB1 PE=3 SV=1
AT5G05680.1	InDel	5	1698660	A	ACTCTCTCTCTCTCTCT,ACTCTCTCTCTCT	1545.2	ACTCTCTCTCTCT,ACTCTCTCTCTCT	0,0,11	11	ACTCTCTCTCTCTCTCT,ACTCTCTCTCTCTCTCT	0,12,0	12	INTRON	Biological Process: microtubule cytoskeleton organization (GO:0000226);; Biological Process: cytokinesis by cell plate formation (GO:0000911);; Molecular Function: protein binding (GO:0005515);; Cellular Component: nuclear pore (GO:0005643);; Biological Process: protein export from nucleus (GO:0006611);; Biological Process: systemic acquired resistance (GO:0009627);;	K14318|0.0|ath:AT5G05680|nuclear pore complex protein-related	--
AT5G05720.1	InDel	5	1716963	TG	T	717.23	TG,T	6,26	32	T,T	0,13	13	INTRON	Molecular Function: RNA binding (GO:0003723);; Cellular Component: nucleus (GO:0005634);; Biological Process: RNA processing (GO:0006396);; Biological Process: multicellular organismal development (GO:0007275);; Cellular Component: nuclear lumen (GO:0031981);; Biological Process: ribosome biogenesis (GO:0042254);; Cellular Component: intracellular non-membrane-bounded organelle (GO:0043232);; Bio…	--	Multiple RNA-binding domain-containing protein 1 OS=Ustilago maydis (strain 521 / FGSC 9021) GN=MRD1 PE=3 SV=1
AT5G11010.1	InDel	5	3483014	A	AATATATATATATATATAT,AATATATATATATATATATAT	287.65	AATATATATATATATATATAT,AATATATATATATATATATAT	0,0,2	2	AATATATATATATATATAT,AATATATATATATATATAT	0,3,0	3	UPSTREAM	Molecular Function: ATP binding (GO:0005524);; Molecular Function: GTP binding (GO:0005525);; Cellular Component: nucleus (GO:0005634);; Biological Process: rRNA processing (GO:0006364);; Biological Process: Mo-molybdopterin cofactor biosynthetic process (GO:0006777);; Molecular Function: kinase activity (GO:0016301);; Molecular Function: organic cyclic compound binding (GO:0097159);; Molecular F…	--	Polynucleotide 5&apos;-hydroxyl-kinase NOL9 OS=Arabidopsis thaliana GN=At5g11010 PE=2 SV=1
AT5G04740.1	InDel	5	1371773	T	TA	130.86	TA,TA	0,4	4	T,T	8,0	8	UPSTREAM	Cellular Component: chloroplast (GO:0009507);; Cellular Component: chloroplast thylakoid membrane (GO:0009535);; Cellular Component: chloroplast stroma (GO:0009570);; Molecular Function: amino acid binding (GO:0016597);; Biological Process: dolichol biosynthetic process (GO:0019408);;	--	Unknown protein DS12 from 2D-PAGE of leaf, chloroplastic OS=Oryza sativa subsp. japonica GN=Os08g0242700 PE=2 SV=2
AT5G02970.1	InDel	5	695209	AG	A	638.74	A,A	1,14	15	AG,A	4,21	25	INTRON	Cellular Component: nucleus (GO:0005634);; Cellular Component: cytoplasm (GO:0005737);; Biological Process: protein glycosylation (GO:0006486);; Molecular Function: hydrolase activity (GO:0016787);;	--	--
AT5G11590.1	InDel	5	3729807	T	TA	536.96	T,TA	3,16	19	TA,TA	2,15	17	UPSTREAM	Molecular Function: sequence-specific DNA binding transcription factor activity (GO:0003700);; Cellular Component: nucleus (GO:0005634);; Biological Process: response to cold (GO:0009409);; Biological Process: response to water deprivation (GO:0009414);; Biological Process: response to abscisic acid (GO:0009737);; Biological Process: embryo development ending in seed dormancy (GO:0009793);; Biolo…	K09286|1e-171|ath:AT5G11590|TINY2	Dehydration-responsive element-binding protein 3 OS=Arabidopsis thaliana GN=DREB3 PE=2 SV=1
AT5G04090.1	InDel	5	1108272	C	CTT	406.36	CTT,CTT	0,8	12	C,CTT	2,5	7	UPSTREAM	Cellular Component: nucleus (GO:0005634);;	--	--
AT5G01830.1	InDel	5	323056	G	GT	449.02	G,GT	3,16	19	GT,GT	2,12	14	UTR_3_PRIME	Cellular Component: ubiquitin ligase complex (GO:0000151);; Molecular Function: ubiquitin-protein ligase activity (GO:0004842);; Molecular Function: protein binding (GO:0005515);; Cellular Component: cytoplasm (GO:0005737);; Biological Process: cellular protein modification process (GO:0006464);; Biological Process: signal transduction (GO:0007165);; Biological Process: plant-type hypersensitive …	--	U-box domain-containing protein 16 OS=Arabidopsis thaliana GN=PUB16 PE=2 SV=1
AT5G02420.1	InDel	5	523236	TAC	T	650.19	T,T	0,14	14	TAC,T	4,5	9	UPSTREAM	Molecular Function: protein binding (GO:0005515);; Cellular Component: nucleus (GO:0005634);; Biological Process: tissue development (GO:0009888);; Biological Process: cell cycle process (GO:0022402);; Biological Process: cell differentiation (GO:0030154);; Biological Process: primary metabolic process (GO:0044238);; Biological Process: cellular macromolecule metabolic process (GO:0044260);; Biol…	--	Cyclin-dependent protein kinase inhibitor SMR3 OS=Arabidopsis thaliana GN=SMR3 PE=2 SV=1
AT5G14450.1	InDel	5	4658320	C	CT	128.81	C,CT	1,4	5	CT,CT	0,5	5	UPSTREAM	Molecular Function: cholinesterase activity (GO:0004104);; Molecular Function: alpha-L-fucosidase activity (GO:0004560);; Cellular Component: extracellular region (GO:0005576);; Biological Process: lipid metabolic process (GO:0006629);; Biological Process: defense response (GO:0006952);; Cellular Component: plant-type cell wall (GO:0009505);; Cellular Component: plasmodesma (GO:0009506);; Cellula…	--	GDSL esterase/lipase At5g14450 OS=Arabidopsis thaliana GN=At5g14450 PE=2 SV=1
AT5G04220.1	InDel	5	1158831	C	CT	305.89	C,CT	2,9	11	CT,CT	2,10	12	UTR_5_PRIME	Molecular Function: protein binding (GO:0005515);; Cellular Component: Golgi apparatus (GO:0005794);; Cellular Component: plasma membrane (GO:0005886);; Biological Process: neurotransmitter secretion (GO:0007269);; Cellular Component: synaptic vesicle (GO:0008021);; Biological Process: protein secretion (GO:0009306);; Biological Process: regulation of cell communication (GO:0010646);; Biological …	--	Synaptotagmin-3 OS=Arabidopsis thaliana GN=SYT3 PE=2 SV=1
AT5G09976.1	InDel	5	3117862	CA	C	510.32	C,C	1,12	13	CA,C	4,21	25	UPSTREAM	Cellular Component: nucleus (GO:0005634);; Biological Process: response to stress (GO:0006950);; Biological Process: response to hormone (GO:0009725);; Biological Process: innate immune response (GO:0045087);; Biological Process: response to oxygen-containing compound (GO:1901700);;	--	Elicitor peptide 1 OS=Arabidopsis thaliana GN=PEP1 PE=1 SV=1
AT5G02730.1	InDel	5	615432	C	CA	406.71	C,CA	3,12	15	CA,CA	2,10	15	UPSTREAM	Biological Process: MAPK cascade (GO:0000165);; Cellular Component: extracellular region (GO:0005576);; Cellular Component: cell wall (GO:0005618);; Biological Process: protein targeting to membrane (GO:0006612);; Biological Process: response to water deprivation (GO:0009414);; Biological Process: detection of biotic stimulus (GO:0009595);; Biological Process: salicylic acid biosynthetic process …	--	Pathogenesis-related protein 1 OS=Hordeum vulgare PE=2 SV=1
AT5G09750.1	InDel	5	3027413	CT	C	73.87	C,C	0,4	6	CT,CT	10,0	10	UPSTREAM	Biological Process: mitotic cell cycle (GO:0000278);; Molecular Function: DNA binding (GO:0003677);; Molecular Function: sequence-specific DNA binding transcription factor activity (GO:0003700);; Cellular Component: nucleus (GO:0005634);; Cellular Component: mitochondrion (GO:0005739);; Biological Process: regulation of transcription, DNA-templated (GO:0006355);; Biological Process: RNA processin…	--	Transcription factor HEC3 OS=Arabidopsis thaliana GN=HEC3 PE=1 SV=1
AT5G05450.1	InDel	5	1611433	CA	C	261.84	C,C	2,12	14	CA,C	5,9	14	UPSTREAM	Molecular Function: ATP binding (GO:0005524);; Cellular Component: nucleus (GO:0005634);; Molecular Function: ATP-dependent helicase activity (GO:0008026);; Molecular Function: poly(U) RNA binding (GO:0008266);; Cellular Component: chloroplast (GO:0009507);;	--	DEAD-box ATP-dependent RNA helicase 18 OS=Arabidopsis thaliana GN=RH18 PE=2 SV=1
AT5G07210.1	InDel	5	2252786	T	TAA	425.26	TAA,TAA	0,9	12	T,TAA	1,6	9	INTRON	Molecular Function: phosphorelay response regulator activity (GO:0000156);; Biological Process: phosphorelay signal transduction system (GO:0000160);; Molecular Function: DNA binding (GO:0003677);; Molecular Function: chromatin binding (GO:0003682);; Molecular Function: sequence-specific DNA binding transcription factor activity (GO:0003700);; Molecular Function: binding (GO:0005488);; Cellular C…	K14491|0.0|ath:AT5G07210|ARR21	Putative two-component response regulator ARR21 OS=Arabidopsis thaliana GN=ARR21 PE=2 SV=3
AT5G07670.1	InDel	5	2432241	AAAAAATT	A	718.98	A,A	0,12	12	AAAAAATT,A	3,15	18	DOWNSTREAM	Cellular Component: nucleus (GO:0005634);; Biological Process: cellular protein modification process (GO:0006464);; Biological Process: proteolysis (GO:0006508);; Biological Process: cell cycle process (GO:0022402);; Biological Process: cellular catabolic process (GO:0044248);;	--	F-box protein At5g07670 OS=Arabidopsis thaliana GN=At5g07670 PE=2 SV=1
AT5G11570.1	InDel	5	3715108	C	CAAAA,CAAA	406.01	CAAA,CAAA	0,0,3	3	CAAAA,CAAAA	1,3,0	4	DOWNSTREAM	Molecular Function: transporter activity (GO:0005215);; Biological Process: oligopeptide transport (GO:0006857);; Biological Process: response to stress (GO:0006950);; Biological Process: response to organic cyclic compound (GO:0014070);; Cellular Component: membrane (GO:0016020);; Molecular Function: substrate-specific transporter activity (GO:0022892);; Biological Process: response to amino aci…	--	Putative peptide/nitrate transporter At5g11570 OS=Arabidopsis thaliana GN=At5g11570 PE=2 SV=1
AT5G14390.1	InDel	5	4639690	G	GGA	879.49	G,GGA	2,14	16	GGA,GGA	1,14	15	UTR_5_PRIME	Molecular Function: protein binding (GO:0005515);; Cellular Component: nucleus (GO:0005634);; Biological Process: positive regulation of cell proliferation (GO:0008284);; Molecular Function: hydrolase activity (GO:0016787);; Biological Process: cysteine biosynthetic process (GO:0019344);;	--	Alpha/beta hydrolase domain-containing protein 17C OS=Danio rerio GN=abhd17c PE=2 SV=1
AT5G07270.1	InDel	5	2280618	C	CAG	1035.38	CAG,CAG	0,17	17	C,CAG	2,16	18	UPSTREAM	Molecular Function: ubiquitin-protein ligase activity (GO:0004842);; Molecular Function: protein binding (GO:0005515);; Cellular Component: cytoplasm (GO:0005737);; Cellular Component: mitochondrion (GO:0005739);; Cellular Component: cytoskeleton (GO:0005856);; Biological Process: ubiquitin-dependent protein catabolic process (GO:0006511);; Molecular Function: zinc ion binding (GO:0008270);; Biol…	--	E3 ubiquitin-protein ligase XBAT33 OS=Arabidopsis thaliana GN=XBAT33 PE=2 SV=1
AT5G08480.1	InDel	5	2743318	C	CA	437.63	CA,CA	2,10	12	C,CA	6,15	23	UPSTREAM	Cellular Component: nucleus (GO:0005634);;	--	--
AT5G03670.1	InDel	5	945429	C	CA	366.73	C,CA	3,14	17	CA,CA	0,11	11	UPSTREAM	Cellular Component: nucleus (GO:0005634);; Biological Process: tissue development (GO:0009888);; Biological Process: cell differentiation (GO:0030154);;	--	Uncharacterized protein DDB_G0271670 OS=Dictyostelium discoideum GN=DDB_G0271670 PE=4 SV=1
AT5G02330.1	InDel	5	488068	A	AGC	146.26	A,A	7,0	7	AGC,AGC	0,4	4	FRAME_SHIFT	Cellular Component: nucleus (GO:0005634);; Biological Process: purine nucleobase transport (GO:0006863);; Biological Process: response to cold (GO:0009409);;	--	--
AT5G03730.1	InDel	5	980589	CT	C	288.26	C,C	1,9	14	CT,C	3,10	13	UPSTREAM	Biological Process: DNA damage checkpoint (GO:0000077);; Biological Process: MAPK cascade (GO:0000165);; Molecular Function: magnesium ion binding (GO:0000287);; Biological Process: defense response to oomycetes (GO:0002229);; Molecular Function: protein serine/threonine kinase activity (GO:0004674);; Molecular Function: MAP kinase kinase kinase activity (GO:0004709);; Molecular Function: protein…	K14510|0.0|ath:AT5G03730|CTR1	Serine/threonine-protein kinase CTR1 OS=Arabidopsis thaliana GN=CTR1 PE=1 SV=1
AT5G11470.1	InDel	5	3662129	G	GT	456.23	GT,GT	2,17	19	G,GT	4,9	13	DOWNSTREAM	Molecular Function: nucleotide binding (GO:0000166);; Molecular Function: DNA binding (GO:0003677);; Cellular Component: nucleus (GO:0005634);; Biological Process: chromatin assembly or disassembly (GO:0006333);;	--	--
AT5G16000.1	InDel	5	5223457	AAAAAAAAAATTGCATAC	A	756.45	A,A	0,14	14	AAAAAAAAAATTGCATAC,A	3,12	15	UPSTREAM	Biological Process: polysaccharide biosynthetic process (GO:0000271);; Molecular Function: protein serine/threonine kinase activity (GO:0004674);; Molecular Function: protein binding (GO:0005515);; Molecular Function: ATP binding (GO:0005524);; Cellular Component: extracellular region (GO:0005576);; Cellular Component: plasma membrane (GO:0005886);; Biological Process: protein phosphorylation (GO…	--	Protein NSP-INTERACTING KINASE 1 OS=Arabidopsis thaliana GN=NIK1 PE=1 SV=1
AT5G13200.1	InDel	5	4208082	C	CATACTATTCCTCTAA	859.4	C,C	12,0	12	CATACTATTCCTCTAA,CATACTATTCCTCTAA	0,20	20	UTR_3_PRIME	Cellular Component: cytoplasm (GO:0005737);; Biological Process: heat acclimation (GO:0010286);;	--	GEM-like protein 5 OS=Arabidopsis thaliana GN=At5g13200 PE=1 SV=1
AT5G02220.1	InDel	5	442187	CA	C	248.73	CA,C	2,8	12	C,C	0,7	9	UPSTREAM	Molecular Function: protein binding (GO:0005515);; Cellular Component: nucleus (GO:0005634);;	--	--
AT5G16870.1	InDel	5	5548784	A	AAG	525.48	A,AAG	5,17	22	AAG,AAG	2,16	18	UPSTREAM	Molecular Function: aminoacyl-tRNA hydrolase activity (GO:0004045);; Molecular Function: protein binding (GO:0005515);; Cellular Component: mitochondrion (GO:0005739);; Cellular Component: cytosol (GO:0005829);; Biological Process: negative regulation of gene expression (GO:0010629);; Biological Process: positive regulation of growth rate (GO:0040010);; Biological Process: positive regulation of …	K04794|1e-117|ath:AT5G16870|aminoacyl-tRNA hydrolase	Peptidyl-tRNA hydrolase 2, mitochondrial OS=Homo sapiens GN=PTRH2 PE=1 SV=1
AT5G11240.1	InDel	5	3587159	T	TTTTCCACATTCACAATGGCCACTACCGCTCAAGCTCTCATTTTGTTCAC,TTTTCCACATTCACAATGGCCACTACCGCTCAAGCTCTCATTTTGTTCACATG	963.2	TTTTCCACATTCACAATGGCCACTACCGCTCAAGCTCTCATTTTGTTCACATG,TTTTCCACATTCACAATGGCCACTACCGCTCAAGCTCTCATTTTGTTCACATG	0,0,10	10	TTTTCCACATTCACAATGGCCACTACCGCTCAAGCTCTCATTTTGTTCAC,TTTTCCACATTCACAATGGCCACTACCGCTCAAGCTCTCATTTTGTTCAC	0,11,0	11	DOWNSTREAM	Molecular Function: nucleotide binding (GO:0000166);; Biological Process: endonucleolytic cleavage involved in rRNA processing (GO:0000478);; Molecular Function: catalytic activity (GO:0003824);; Cellular Component: nucleus (GO:0005634);; Cellular Component: cytoskeleton (GO:0005856);; Biological Process: pyrimidine ribonucleotide biosynthetic process (GO:0009220);; Biological Process: regulation…	K14546|0.0|ath:AT5G11240|transducin family protein / WD-40 repeat family protein	WD repeat-containing protein 43 OS=Homo sapiens GN=WDR43 PE=1 SV=3
AT5G01100.1	InDel	5	37686	C	CTTG	1387.24	C,CTTG	2,19	21	CTTG,CTTG	0,15	15	CODON_INSERTION	Cellular Component: Golgi apparatus (GO:0005794);; Molecular Function: transferase activity, transferring glycosyl groups (GO:0016757);; Biological Process: endoplasmic reticulum unfolded protein response (GO:0030968);; Cellular Component: intracellular membrane-bounded organelle (GO:0043231);; Cellular Component: cytoplasmic part (GO:0044444);;	--	Uncharacterized protein At1g04910 OS=Arabidopsis thaliana GN=At1g04910 PE=1 SV=1
AT5G14105.1	InDel	5	4553385	CAAAA	CA,C	318.84	C,C	1,0,6	7	CAAAA,CA	3,4,0	7	UPSTREAM	Cellular Component: mitochondrial respiratory chain complex I (GO:0005747);;	--	--
AT2G38110.1	InDel	2	15957560	C	CGAGATTCAGCTCTGATCACCACCACCGGATGCATTTTTCTTGATCTTCTCGGACTCCATTGCTGTG,CGAGATT	1141.21	CGAGATT,CGAGATT	0,0,8	8	CGAGATTCAGCTCTGATCACCACCACCGGATGCATTTTTCTTGATCTTCTCGGACTCCATTGCTGTG,CGAGATTCAGCTCTGATCACCACCACCGGATGCATTTTTCTTGATCTTCTCGGACTCCATTGCTGTG	0,13,0	13	UPSTREAM	Molecular Function: 1-acylglycerol-3-phosphate O-acyltransferase activity (GO:0003841);; Cellular Component: mitochondrion (GO:0005739);; Biological Process: phosphatidylglycerol biosynthetic process (GO:0006655);; Biological Process: flower development (GO:0009908);; Biological Process: cutin biosynthetic process (GO:0010143);; Biological Process: dephosphorylation (GO:0016311);; Molecular Funct…	K13508|0.0|ath:AT2G38110|GPAT6	Glycerol-3-phosphate 2-O-acyltransferase 6 OS=Arabidopsis thaliana GN=GPAT6 PE=1 SV=1
AT2G38920.3	InDel	2	16248367	TCATCACC	T	46.44	TCATCACC,T	3,2	5	TCATCACC,TCATCACC	11,0	11	UTR_3_PRIME	Cellular Component: nucleus (GO:0005634);; Biological Process: phosphate ion transport (GO:0006817);; Molecular Function: zinc ion binding (GO:0008270);; Biological Process: fatty acid catabolic process (GO:0009062);; Biological Process: plant-type hypersensitive response (GO:0009626);; Biological Process: systemic acquired resistance (GO:0009627);; Biological Process: salicylic acid biosynthetic…	--	Probable E3 ubiquitin-protein ligase BAH1-like OS=Arabidopsis thaliana GN=RF178 PE=2 SV=1
AT2G38380.1	InDel	2	16076292	GAA	G	168.44	GAA,GAA	3,0	8	GAA,G	4,9	13	UPSTREAM	Biological Process: defense response to nematode (GO:0002215);; Molecular Function: peroxidase activity (GO:0004601);; Cellular Component: extracellular region (GO:0005576);; Cellular Component: vacuole (GO:0005773);; Cellular Component: vacuolar membrane (GO:0005774);; Cellular Component: Golgi apparatus (GO:0005794);; Cellular Component: cytosol (GO:0005829);; Biological Process: response to li…	K00430|0.0|ath:AT2G38380|peroxidase 22 (PER22) (P22) (PRXEA) / basic peroxidase E	Peroxidase 22 OS=Arabidopsis thaliana GN=PER22 PE=1 SV=2
AT2G38410.1	InDel	2	16090303	TG	T	263.19	TG,T	4,6	10	T,T	0,10	10	UPSTREAM	Cellular Component: nucleus (GO:0005634);; Cellular Component: early endosome (GO:0005769);; Cellular Component: Golgi stack (GO:0005795);; Cellular Component: cytosol (GO:0005829);; Cellular Component: plasma membrane (GO:0005886);; Biological Process: intracellular protein transport (GO:0006886);; Biological Process: intra-Golgi vesicle-mediated transport (GO:0006891);; Biological Process: nucl…	--	TOM1-like protein 2 OS=Homo sapiens GN=TOM1L2 PE=1 SV=1
AT1G67430.1	InDel	1	25261953	A	AAAATAAATACATTTGGTCT	877.19	AAAATAAATACATTTGGTCT,AAAATAAATACATTTGGTCT	0,9	9	A,AAAATAAATACATTTGGTCT	0,11	11	UPSTREAM	Biological Process: reproduction (GO:0000003);; Biological Process: nuclear-transcribed mRNA catabolic process, nonsense-mediated decay (GO:0000184);; Biological Process: RNA methylation (GO:0001510);; Biological Process: nematode larval development (GO:0002119);; Molecular Function: structural constituent of ribosome (GO:0003735);; Cellular Component: nucleolus (GO:0005730);; Cellular Component:…	K02880|1e-125|ath:AT1G67430|60S ribosomal protein L17 (RPL17B)	60S ribosomal protein L17-2 OS=Arabidopsis thaliana GN=RPL17B PE=2 SV=2
AT1G67090.1	InDel	1	25050754	AAT	A	287.54	A,A	0,4	4	AAT,A	1,7	8	UPSTREAM	Molecular Function: monooxygenase activity (GO:0004497);; Molecular Function: copper ion binding (GO:0005507);; Cellular Component: cell wall (GO:0005618);; Biological Process: response to cold (GO:0009409);; Cellular Component: chloroplast thylakoid membrane (GO:0009535);; Cellular Component: chloroplast ribulose bisphosphate carboxylase complex (GO:0009573);; Cellular Component: thylakoid (GO:0…	K01602|1e-135|ath:AT1G67090|RBCS1A	Ribulose bisphosphate carboxylase small chain 1A, chloroplastic OS=Arabidopsis thaliana GN=RBCS-1A PE=1 SV=2
AT1G67230.1	InDel	1	25151047	AT	A	681.2	A,A	0,16	16	AT,A	5,18	23	DOWNSTREAM	Molecular Function: nucleotide binding (GO:0000166);; Biological Process: mitotic cell cycle (GO:0000278);; Biological Process: cell morphogenesis (GO:0000902);; Cellular Component: nuclear lamina (GO:0005652);; Cellular Component: cytosol (GO:0005829);; Cellular Component: plasma membrane (GO:0005886);; Cellular Component: cell cortex (GO:0005938);; Biological Process: cellular component movemen…	--	Putative nuclear matrix constituent protein 1-like protein OS=Arabidopsis thaliana GN=At5g65770 PE=2 SV=1
AT1G67150.1	InDel	1	25122377	ATTTTT	A	685.52	A,A	0,16	16	ATTTTT,ATTTTT	20,0	20	UPSTREAM	Cellular Component: plasma membrane (GO:0005886);;	--	UPF0481 protein At3g47200 OS=Arabidopsis thaliana GN=At3g47200 PE=1 SV=1
AT1G67260.1	InDel	1	25169437	C	CAG	1210.73	C,CAG	2,19	21	CAG,CAG	0,19	19	UPSTREAM	Biological Process: MAPK cascade (GO:0000165);; Molecular Function: DNA binding (GO:0003677);; Molecular Function: sequence-specific DNA binding transcription factor activity (GO:0003700);; Molecular Function: protein binding (GO:0005515);; Cellular Component: nucleus (GO:0005634);; Biological Process: regulation of transcription, DNA-templated (GO:0006355);; Biological Process: regulation of tra…	--	Transcription factor TCP1 OS=Arabidopsis thaliana GN=TCP1 PE=2 SV=1
