# Supplementary material for: Plant-specific cochaperone SSR1 affects root elongation by modulating the mitochondrial iron-sulfur cluster assembly machinery
Source: PLoS Genet. 2025 Feb 5;21(2):e1011597. doi: 10.1371/journal.pgen.1011597 (PMC11835332; doi:10.1371/journal.pgen.1011597)
Supplement: S3 Table — (XLSX) [file pgen.1011597.s003.xlsx]

## Sheet: region0.999
ID	Type	#CHROM	POS	REF	ALT	QUAL	R01_base	R01_alt_depth	R01_reads_depth	R02_base	R02_alt_depth	R02_reads_depth	Region	GO_annotation	KEGG_annotation	Pfam_annotation	Swissprot_annotation
AT4G21170.1	SNP	4	11287931	G	A	1578.42	A,A	2,40	42	G,G	38,0	38	NON_SYNONYMOUS_CODING	Cellular Component: mitochondrion (GO:0005739);; Cellular Component: plastid (GO:0009536);; Cellular Component: membrane (GO:0016020);;	--	PPR repeat family;; PPR repeat;; Pentatricopeptide repeat domain;; PPR repeat	Pentatricopeptide repeat-containing protein At4g21170 GN=At4g21170 OS=Arabidopsis thaliana (Mouse-ear cress) PE=3 SV=2
AT4G22220.1	SNP	4	11760718	G	A	1278.48	A,A	0,29	29	G,A	23,3	26	NON_SYNONYMOUS_CODING	Biological Process: iron-sulfur cluster assembly (GO:0016226);; Biological Process： cellular iron ion homeostasis, iron-sulfur cluster assembly （GO:0006879）;; Cellular Component: cytoplasm, mitochondrial matrix (GO:0005759);; Cellular Component: cytosol, mitochondrion (GO:0005739);; Cellular Component: chloroplast (GO:0009507);; Molecular Function: 2 iron, 2 sulfur cluster binding, 4 iron, 4 sulf…	K22068|0|ath:AT4G22220|iron-sulfur cluster assembly enzyme ISCU, mitochondrial	Iron-sulfur cluster assembly protein 1	Iron-sulfur cluster assembly protein 1 GN=ISU1 OS=Arabidopsis thaliana (Mouse-ear cress) PE=1 SV=1
AT4G29920.1	InDel	4	14638844	C	CA	1359.11	C,CA	3,29	32	C,C	30,0	30	UPSTREAM	Cellular Component: chloroplast (GO:0009507);;	--	Clp amino terminal domain	Chaperone protein ClpB1 GN=F1O17.2 OS=Arabidopsis thaliana (Mouse-ear cress) PE=1 SV=2

## Sheet: region0.99
Table S3. BSA-seq result of sus2.
ID	Type	#CHROM	POS	REF	ALT	QUAL	R01_base	R01_alt_depth	R01_reads_depth	R02_base	R02_alt_depth	R02_reads_depth	Region	GO_annotation	KEGG_annotation	Pfam_annotation	Swissprot_annotation
AT2G19110.1	SNP	2	8277222	T	G	421.49	G,G	0,10	10	T,T	9,0	9	UPSTREAM	Molecular Function: zinc ion transmembrane transporter activity (GO:0005385);; Molecular Function: protein binding (GO:0005515);; Molecular Function: ATP binding (GO:0005524);; Cellular Component: plasma membrane (GO:0005886);; Biological Process: zinc ion transport (GO:0006829);; Cellular Component: plasmodesma (GO:0009506);; Biological Process: response to zinc ion (GO:0010043);; Molecular Func…	K01534|0|ath:AT2G19110|HMA4; putative cadmium/zinc-transporting ATPase HMA4; K01534 Cd2+/Zn2+-exporting ATPase [EC:3.6.3.3 3.6.3.5] (A)	E1-E2 ATPase;; haloacid dehalogenase-like hydrolase;; haloacid dehalogenase-like hydrolase	Putative cadmium/zinc-transporting ATPase HMA4 GN=HMA4 OS=Arabidopsis thaliana (Mouse-ear cress) PE=1 SV=2
	InDel	2	8279321	TA	T	600.49	T,T	0,10	10	TA,T	2,6	8	T,T	INTRON
AT3G28830.1	SNP	3	10834444	A	C	119.08	A,A	4,0	4	C,C	0,4	4	DOWNSTREAM	Cellular Component: nucleus (GO:0005634);; Cellular Component: plasma membrane (GO:0005886);;	--	Protein of unknown function (DUF1216)	--
AT3G04997.1	SNP	3	1385927	C	G	147.87	C,G	26,6	32	C,C	19,0	19	DOWNSTREAM	Cellular Component: mitochondrion (GO:0005739);;	--	--	--
AT3G04910.2	SNP	3	1359411	C	T	111.87	C,C	31,0	31	C,T	10,4	14	DOWNSTREAM	Molecular Function: protein serine/threonine kinase activity (GO:0004674);; Molecular Function: protein tyrosine kinase activity (GO:0004713);; Molecular Function: ATP binding (GO:0005524);; Cellular Component: nucleus (GO:0005634);; Biological Process: protein phosphorylation (GO:0006468);; Biological Process: circadian rhythm (GO:0007623);; Cellular Component: membrane (GO:0016020);;	K08867|0|ath:AT3G04910|WNK1; serine/threonine-protein kinase WNK1; K08867 WNK lysine deficient protein kinase [EC:2.7.11.1] (A)	Protein kinase domain;; Protein tyrosine kinase	Serine/threonine-protein kinase WNK1 GN=WNK1 OS=Arabidopsis thaliana (Mouse-ear cress) PE=1 SV=1
	SNP	3	1359506	G	C	228.87	G,G	33,0	33	G,C	3,7	10	DOWNSTREAM
	InDel	3	1359400	AT	A	221.14	AT,AT	32,0	32	AT,A	10,4	14	AT,A	DOWNSTREAM
	InDel	3	1358828	A	ACAAAAATATTATTATCAACCCATCTTTTGTTGAATTTTGTATATATATATATATATATATATATATATATCATACAC,ACAAAAATATTATTATCAACCCATCTTTTGTTGAATTTTGTATATATATATATATATATATATATATATATATCATACAC	1061.4	A,A	21,0,0	21	ACAAAAATATTATTATCAACCCATCTTTTGTTGAATTTTGTATATATATATATATATATATATATATATATATCATACAC,ACAAAAATATTATTATCAACCCATCTTTTGTTGAATTTTGTATATATATATATATATATATATATATATATATCATACAC	0,0,3	4	ACAAAAATATTATTATCAACCCATCTTTTGTTGAATTTTGTATATATATATATATATATATATATATATATCATACAC,ACAAAAATATTATTATCAACCCATCTTTTGTTGAATTTTGTATATATATATATATATATATATATATATATCATACAC	DOWNSTREAM
	InDel	3	1359342	TTAGTAACTACACTTCAATTATATATTTTGTGTAAAC	T	100.16	TTAGTAACTACACTTCAATTATATATTTTGTGTAAAC,TTAGTAACTACACTTCAATTATATATTTTGTGTAAAC	32,0	32	TTAGTAACTACACTTCAATTATATATTTTGTGTAAAC,T	13,1	14	TTAGTAACTACACTTCAATTATATATTTTGTGTAAAC,T	DOWNSTREAM
	InDel	3	1359445	AAT	A	888.16	A,A	0,14	14	AAT,A	4,2	6	AAT,A	DOWNSTREAM
AT3G28790.1	SNP	3	10815655	C	T	30.87	C,T	9,2	11	C,C	23,0	23	UTR_5_PRIME	Cellular Component: nucleus (GO:0005634);; Cellular Component: plasma membrane (GO:0005886);;	--	Protein of unknown function (DUF1216)	--
	InDel	3	10816305	TAAA	T	519.2	TAAA,T	1,1	2	T,T	0,6	6	T,T	UPSTREAM
AT3G05030.1	SNP	3	1393828	C	A	848.21	A,A	0,17	17	C,A	2,7	9	INTRON	Cellular Component: extracellular region (GO:0005576);; Biological Process: regulation of pH (GO:0006885);; Biological Process: potassium ion import (GO:0010107);; Biological Process: lithium ion transport (GO:0010351);; Molecular Function: sodium:hydrogen antiporter activity (GO:0015385);; Molecular Function: potassium:hydrogen antiporter activity (GO:0015386);; Biological Process: proton transp…	--	Sodium/hydrogen exchanger family	Sodium/hydrogen exchanger 2 GN=NHX2 OS=Arabidopsis thaliana (Mouse-ear cress) PE=2 SV=2
AT3G28770.1	SNP	3	10800928	G	A	350.45	G,G	11,0	11	A,A	0,9	9	NON_SYNONYMOUS_CODING	Cellular Component: nucleus (GO:0005634);; Biological Process: plant-type cell wall modification (GO:0009827);; Biological Process: pollen tube growth (GO:0009860);;	--	Protein of unknown function (DUF1216)	--
AT4G32950.1	SNP	4	15906869	C	A	74.19	C,C	48,0	48	C,A	26,6	32	UPSTREAM	Molecular Function: protein serine/threonine phosphatase activity (GO:0004722);; Biological Process: metabolic process (GO:0008152);;	--	Protein phosphatase 2C;; Protein phosphatase 2C;; Stage II sporulation protein E (SpoIIE)	Probable protein phosphatase 2C 61 GN=At4g32950 OS=Arabidopsis thaliana (Mouse-ear cress) PE=3 SV=1
	InDel	4	15906058	TGG	T	41.61	TGG,TGG	13,0	13	TGG,T	4,2	6	TGG,TGG	UPSTREAM
AT4G26490.1	SNP	4	13381656	G	A	454.44	A,A	0,12	12	G,G	12,0	12	DOWNSTREAM	Cellular Component: chloroplast (GO:0009507);;	--	Late embryogenesis abundant protein	--
AT4G25470.1	SNP	4	13014847	G	T	48.37	G,G	40,0	40	G,T	14,3	17	DOWNSTREAM	Molecular Function: DNA binding (GO:0003677);; Molecular Function: sequence-specific DNA binding transcription factor activity (GO:0003700);; Cellular Component: nucleus (GO:0005634);; Biological Process: starch metabolic process (GO:0005982);; Biological Process: circadian rhythm (GO:0007623);; Biological Process: response to water deprivation (GO:0009414);; Biological Process: cold acclimation …	K09286|2.10081e-149|ath:AT4G25470|CBF2; dehydration-responsive element-binding protein 1C; K09286 EREBP-like factor (A)	AP2 domain	Dehydration-responsive element-binding protein 1C GN=M7J2.161 OS=Arabidopsis thaliana (Mouse-ear cress) PE=2 SV=2
AT4G32670.1	SNP	4	15762976	C	A	43.87	C,A	8,4	12	C,C	16,0	16	UPSTREAM	Cellular Component: nucleus (GO:0005634);; Molecular Function: zinc ion binding (GO:0008270);;	K10661|0|ath:AT4G32670|RING/FYVE/PHD zinc finger superfamily protein; K10661 E3 ubiquitin-protein ligase MARCH6 [EC:6.3.2.19] (A)	RING-variant domain	Probable E3 ubiquitin ligase SUD1 GN=F28A23.140 OS=Arabidopsis thaliana (Mouse-ear cress) PE=1 SV=1
AT4G36930.1	SNP	4	17413853	C	A	63.87	C,A	9,5	14	C,C	20,0	20	UPSTREAM	Molecular Function: DNA binding (GO:0003677);; Molecular Function: sequence-specific DNA binding transcription factor activity (GO:0003700);; Cellular Component: nucleus (GO:0005634);; Biological Process: regulation of transcription, DNA-templated (GO:0006355);; Biological Process: circadian rhythm (GO:0007623);; Biological Process: response to cold (GO:0009409);; Biological Process: response to …	--	Helix-loop-helix DNA-binding domain	Transcription factor SPATULA OS=Arabidopsis thaliana (Mouse-ear cress) PE=1 SV=1
AT4G37070.1	SNP	4	17465067	T	C	109.2	T,C	35,7	42	T,T	40,0	40	INTRON	Molecular Function: phospholipase activity (GO:0004620);; Biological Process: lipid metabolic process (GO:0006629);; Cellular Component: chloroplast (GO:0009507);; Biological Process: lateral root formation (GO:0010311);; Molecular Function: nutrient reservoir activity (GO:0045735);;	--	Patatin-like phospholipase	Patatin-like protein 1 GN=PLP1 OS=Arabidopsis thaliana (Mouse-ear cress) PE=1 SV=2
AT4G21180.1	SNP	4	11290907	C	T	324.87	C,T	23,10	33	C,C	48,0	48	SYNONYMOUS_CODING	Cellular Component: mitochondrion (GO:0005739);; Cellular Component: Golgi apparatus (GO:0005794);; Cellular Component: cytosol (GO:0005829);; Cellular Component: plasma membrane (GO:0005886);; Biological Process: protein folding (GO:0006457);; Molecular Function: protein transporter activity (GO:0008565);; Cellular Component: chloroplast (GO:0009507);; Cellular Component: integral component of e…	K09540|0|ath:AT4G21180|ATERDJ2B; J domain protein ATERDJ2B; K09540 translocation protein SEC63 (A)	Sec63 Brl domain;; DnaJ domain	DnaJ protein ERDJ2B GN=F7J7.120 OS=Arabidopsis thaliana (Mouse-ear cress) PE=1 SV=1
	SNP	4	11290990	T	A	686.87	T,A	23,20	43	T,T	51,0	51	INTRON
	SNP	4	11290914	C	A	321.87	C,A	24,10	34	C,C	47,0	47	NON_SYNONYMOUS_CODING
AT4G32490.1	SNP	4	15680122	G	T	93.87	G,T	15,7	22	G,G	32,0	32	UPSTREAM	Molecular Function: copper ion binding (GO:0005507);; Cellular Component: plasma membrane (GO:0005886);; Molecular Function: electron carrier activity (GO:0009055);; Cellular Component: anchored component of membrane (GO:0031225);;	--	Plastocyanin-like domain	Early nodulin-like protein 2 (Precursor) GN=At4g27520 OS=Arabidopsis thaliana (Mouse-ear cress) PE=1 SV=1
AT4G33300.1	SNP	4	16055016	G	A	2080.16	G,A	2,24	26	A,A	1,31	32	INTRON	Biological Process: protein targeting to membrane (GO:0006612);; Biological Process: positive regulation of flavonoid biosynthetic process (GO:0009963);; Biological Process: regulation of plant-type hypersensitive response (GO:0010363);; Biological Process: negative regulation of defense response (GO:0031348);; Biological Process: defense response to bacterium (GO:0042742);; Molecular Function: A…	--	NB-ARC domain;; Leucine Rich repeats (2 copies);; Leucine rich repeat;; Arabidopsis broad-spectrum mildew resistance protein RPW8;; Leucine Rich Repeat	Probable disease resistance protein At4g33300 GN=At4g33300 OS=Arabidopsis thaliana (Mouse-ear cress) PE=2 SV=3
AT4G21170.1	SNP	4	11287931	G	A	1578.42	A,A	2,40	42	G,G	38,0	38	NON_SYNONYMOUS_CODING	Cellular Component: mitochondrion (GO:0005739);; Cellular Component: plastid (GO:0009536);; Cellular Component: membrane (GO:0016020);;	--	PPR repeat family;; PPR repeat;; Pentatricopeptide repeat domain;; PPR repeat	Pentatricopeptide repeat-containing protein At4g21170 GN=At4g21170 OS=Arabidopsis thaliana (Mouse-ear cress) PE=3 SV=2
AT4G32540.1	SNP	4	15698668	G	T	32.87	G,T	11,4	15	G,G	25,0	25	UPSTREAM	Molecular Function: N,N-dimethylaniline monooxygenase activity (GO:0004499);; Cellular Component: cytoplasm (GO:0005737);; Biological Process: auxin biosynthetic process (GO:0009851);; Biological Process: positive regulation of flower development (GO:0009911);; Biological Process: inflorescence development (GO:0010229);; Biological Process: regulation of anatomical structure morphogenesis (GO:002…	K11816|0|ath:AT4G32540|YUC1; flavin-containing monooxygenase YUCCA1; K11816 indole-3-pyruvate monooxygenase [EC:1.14.13.168] (A)	Flavin-binding monooxygenase-like;; Pyridine nucleotide-disulphide oxidoreductase;; L-lysine 6-monooxygenase (NADPH-requiring);; Pyridine nucleotide-disulphide oxidoreductase;; FAD binding domain;; NAD(P)-binding Rossmann-like domain;; FAD-NAD(P)-binding;; Pyridine nucleotide-disulphide oxidoreductase;; Thi4 family	Probable indole-3-pyruvate monooxygenase YUCCA1 GN=L23H3.20 OS=Arabidopsis thaliana (Mouse-ear cress) PE=1 SV=1
AT4G26300.1	SNP	4	13311822	A	T	293.87	A,A	91,0	91	A,T	47,11	58	NON_SYNONYMOUS_CODING	Molecular Function: arginine-tRNA ligase activity (GO:0004814);; Molecular Function: ATP binding (GO:0005524);; Cellular Component: mitochondrion (GO:0005739);; Cellular Component: cytosol (GO:0005829);; Biological Process: purine nucleotide biosynthetic process (GO:0006164);; Biological Process: arginyl-tRNA aminoacylation (GO:0006420);; Cellular Component: chloroplast stroma (GO:0009570);; Biol…	K01887|0|ath:AT4G26300|emb1027; Arginyl-tRNA synthetase, class Ic; K01887 arginyl-tRNA synthetase [EC:6.1.1.19] (A)	tRNA synthetases class I (R);; DALR anticodon binding domain;; Arginyl tRNA synthetase N terminal domain	--
AT4G28370.1	SNP	4	14039122	G	A	1315.67	A,A	2,35	37	G,G	33,0	33	SYNONYMOUS_STOP	Molecular Function: ubiquitin-protein ligase activity (GO:0004842);; Cellular Component: plasma membrane (GO:0005886);; Molecular Function: zinc ion binding (GO:0008270);; Biological Process: plant-type cell wall modification (GO:0009827);; Cellular Component: endomembrane system (GO:0012505);; Biological Process: protein ubiquitination (GO:0016567);; Biological Process: mucilage pectin metabolic…	--	Ring finger domain;; Zinc finger, C3HC4 type (RING finger);; zinc-RING finger domain;; Leucine rich repeat;; Leucine Rich repeats (2 copies);; Leucine Rich Repeat;; Leucine rich repeat	Pollen-specific leucine-rich repeat extensin-like protein 3 (Precursor) GN=PEX3 OS=Arabidopsis thaliana (Mouse-ear cress) PE=2 SV=1
AT4G33050.1	SNP	4	15944530	G	A	1519.86	G,A	10,40	50	G,G	31,0	31	UTR_3_PRIME	Biological Process: MAPK cascade (GO:0000165);; Biological Process: response to molecule of bacterial origin (GO:0002237);; Biological Process: respiratory burst involved in defense response (GO:0002679);; Molecular Function: calmodulin binding (GO:0005516);; Cellular Component: nucleus (GO:0005634);; Cellular Component: cytoplasm (GO:0005737);; Biological Process: tryptophan catabolic process (G…	--	--	--
AT4G21060.1	SNP	4	11240373	G	T	72.19	G,T	21,5	26	G,G	31,0	31	UPSTREAM	Cellular Component: Golgi apparatus (GO:0005794);; Biological Process: arabinogalactan protein metabolic process (GO:0010405);; Cellular Component: endomembrane system (GO:0012505);; Cellular Component: integral component of membrane (GO:0016021);; Biological Process: protein O-linked glycosylation via hydroxyproline (GO:0018258);; Molecular Function: carbohydrate binding (GO:0030246);; Molecular…	--	Galactoside-binding lectin;; Galactosyltransferase	Probable beta-1,3-galactosyltransferase 20 GN=B3GALT20 OS=Arabidopsis thaliana (Mouse-ear cress) PE=2 SV=1
AT4G22220.1	SNP	4	11760718	G	A	1278.48	A,A	0,29	29	G,A	23,3	26	NON_SYNONYMOUS_CODING	Biological Process: iron-sulfur cluster assembly (GO:0016226);; Biological Process： cellular iron ion homeostasis, iron-sulfur cluster assembly （GO:0006879）;; Cellular Component: cytoplasm, mitochondrial matrix (GO:0005759);; Cellular Component: cytosol, mitochondrion (GO:0005739);; Cellular Component: chloroplast (GO:0009507);; Molecular Function: 2 iron, 2 sulfur cluster binding, 4 iron, 4 sulf…	K22068|0|ath:AT4G22220|iron-sulfur cluster assembly enzyme ISCU, mitochondrial	Iron-sulfur cluster assembly protein 1	Iron-sulfur cluster assembly protein 1 GN=ISU1 OS=Arabidopsis thaliana (Mouse-ear cress) PE=1 SV=1
AT4G29570.1	SNP	4	14506972	G	A	2052.41	G,A	5,53	58	G,G	32,0	32	UPSTREAM	Molecular Function: cytidine deaminase activity (GO:0004126);; Molecular Function: zinc ion binding (GO:0008270);; Biological Process: cytidine deamination (GO:0009972);;	K01489|0|ath:AT4G29570|cytidine/deoxycytidylate deaminase-like protein (A)	Cytidine and deoxycytidylate deaminase zinc-binding region;; Cytidine and deoxycytidylate deaminase zinc-binding region	Cytidine deaminase 8 GN=T16L4.80 OS=Arabidopsis thaliana (Mouse-ear cress) PE=3 SV=1
AT4G29150.1	SNP	4	14380308	G	T	62.19	G,G	32,0	32	G,T	21,4	25	NON_SYNONYMOUS_CODING	Molecular Function: calmodulin binding (GO:0005516);;	--	Protein of unknown function (DUF4005);; IQ calmodulin-binding motif	Protein IQ-DOMAIN 14 GN=IQD14 OS=Arabidopsis thaliana (Mouse-ear cress) PE=1 SV=1
AT4G27657.1	SNP	4	13814012	C	A	85.87	C,A	26,9	35	C,C	35,0	35	DOWNSTREAM	Cellular Component: mitochondrion (GO:0005739);;	--	--	--
AT4G33260.1	SNP	4	16042390	T	C	128.19	T,T	46,3	49	T,C	47,8	55	SYNONYMOUS_CODING	Molecular Function: signal transducer activity (GO:0004871);; Molecular Function: protein binding (GO:0005515);; Cellular Component: cytoplasm (GO:0005737);; Cellular Component: heterotrimeric G-protein complex (GO:0005834);; Biological Process: signal transduction (GO:0007165);; Cellular Component: mitotic checkpoint complex (GO:0033597);;	K03363|0|ath:AT4G33270|CDC20.1; cell division cycle 20.1, cofactor of APC complex; K03363 cell division cycle 20, cofactor of APC complex (A)	WD domain, G-beta repeat	Cell division cycle 20.2, cofactor of APC complex GN=F17M5.20 OS=Arabidopsis thaliana (Mouse-ear cress) PE=1 SV=1
AT4G33350.1	SNP	4	16066548	G	A	1112.87	G,A	6,30	36	G,G	28,0	28	SYNONYMOUS_CODING	Cellular Component: chloroplast inner membrane (GO:0009706);;	--	Tic22-like family	Protein TIC 22, chloroplastic (Precursor) GN=F17M5.110 OS=Arabidopsis thaliana (Mouse-ear cress) PE=1 SV=1
AT4G25440.1	SNP	4	13007560	C	A	36.86	C,C	24,0	24	C,A	5,2	7	STOP_GAINED	Molecular Function: nucleic acid binding (GO:0003676);; Cellular Component: cytoplasm (GO:0005737);; Molecular Function: zinc ion binding (GO:0008270);; Molecular Function: hydrolase activity (GO:0016787);;	--	WD domain, G-beta repeat;; Zinc finger C-x8-C-x5-C-x3-H type (and similar);; Nucleoporin Nup120/160	Zinc finger CCCH domain-containing protein 48 GN=ZFWD1 OS=Arabidopsis thaliana (Mouse-ear cress) PE=2 SV=1
AT4G28270.1	SNP	4	14007284	G	T	84.19	G,T	19,8	27	G,G	23,0	23	DOWNSTREAM	Molecular Function: ubiquitin-protein ligase activity (GO:0004842);; Molecular Function: protein binding (GO:0005515);; Cellular Component: nucleus (GO:0005634);; Cellular Component: endoplasmic reticulum (GO:0005783);; Molecular Function: zinc ion binding (GO:0008270);; Biological Process: protein ubiquitination (GO:0016567);;	K10666|1.46621e-121|ath:AT4G28270|RMA2; E3 ubiquitin-protein ligase RMA2; K10666 E3 ubiquitin-protein ligase RNF5 [EC:6.3.2.19] (A)	Zinc finger, C3HC4 type (RING finger);; Ring finger domain;; Zinc finger, C3HC4 type (RING finger);; zinc-RING finger domain;; Zinc finger, C3HC4 type (RING finger);; RING-type zinc-finger	E3 ubiquitin-protein ligase RMA2 GN=F26K10.15 OS=Arabidopsis thaliana (Mouse-ear cress) PE=1 SV=1
AT4G29930.1	SNP	4	14644225	G	T	58.87	G,T	5,3	8	G,G	23,0	23	INTRON	Molecular Function: DNA binding (GO:0003677);; Molecular Function: sequence-specific DNA binding transcription factor activity (GO:0003700);; Cellular Component: nucleus (GO:0005634);; Biological Process: regulation of transcription, DNA-templated (GO:0006355);; Molecular Function: protein dimerization activity (GO:0046983);;	--	Helix-loop-helix DNA-binding domain	Transcription factor bHLH27 GN=F27B13.170 OS=Arabidopsis thaliana (Mouse-ear cress) PE=2 SV=1
AT4G26580.2	SNP	4	13413392	G	T	43.21	G,T	6,3	9	G,G	11,0	11	UPSTREAM	Cellular Component: cytoplasm (GO:0005737);; Biological Process: oligopeptide transport (GO:0006857);; Molecular Function: zinc ion binding (GO:0008270);; Molecular Function: oligopeptide transporter activity (GO:0015198);; Cellular Component: membrane (GO:0016020);; Biological Process: transmembrane transport (GO:0055085);;	--	Ring finger domain;; Zinc finger, C3HC4 type (RING finger);; OPT oligopeptide transporter protein	Oligopeptide transporter 5 GN=OPT5 OS=Arabidopsis thaliana (Mouse-ear cress) PE=2 SV=1
AT4G21150.1	SNP	4	11281936	T	A	1325.36	T,A	3,34	37	T,T	45,0	45	INTRON	Molecular Function: dolichyl-diphosphooligosaccharide-protein glycotransferase activity (GO:0004579);; Cellular Component: mitochondrion (GO:0005739);; Cellular Component: vacuolar membrane (GO:0005774);; Cellular Component: Golgi apparatus (GO:0005794);; Cellular Component: plasma membrane (GO:0005886);; Biological Process: rRNA processing (GO:0006364);; Cellular Component: oligosaccharyltransfe…	K12667|0|ath:AT4G21150|HAP6; dolichyl-diphosphooligosaccharide--protein glycosyltransferase subunit 2; K12667 oligosaccharyltransferase complex subunit delta (ribophorin II) (A)	Oligosaccharyltransferase subunit Ribophorin II	Dolichyl-diphosphooligosaccharide--protein glycosyltransferase subunit 2 (Precursor) GN=F7J7.90 OS=Arabidopsis thaliana (Mouse-ear cress) PE=2 SV=1
AT4G29240.1	SNP	4	14418887	G	A	1091.67	A,A	2,30	32	G,G	35,0	35	NON_SYNONYMOUS_CODING	Cellular Component: extracellular region (GO:0005576);; Biological Process: signal transduction (GO:0007165);;	--	Leucine rich repeat;; Leucine Rich Repeat;; Leucine Rich repeats (2 copies);; Leucine rich repeat N-terminal domain;; Leucine Rich repeat;; Leucine rich repeat	Leucine-rich repeat extensin-like protein 4 (Precursor) GN=LRX4 OS=Arabidopsis thaliana (Mouse-ear cress) PE=2 SV=1
AT4G27654.1	SNP	4	13811563	G	A	1741.87	G,A	5,47	52	G,G	43,0	43	UPSTREAM	Cellular Component: mitochondrion (GO:0005739);;	--	--	--
AT4G27600.1	SNP	4	13781090	A	G	139.87	A,G	48,8	56	A,A	38,3	41	DOWNSTREAM	Cellular Component: mitochondrion (GO:0005739);; Cellular Component: chloroplast (GO:0009507);; Biological Process: chloroplast relocation (GO:0009902);; Biological Process: thylakoid membrane organization (GO:0010027);; Biological Process: photosynthesis (GO:0015979);; Molecular Function: kinase activity (GO:0016301);; Biological Process: phosphorylation (GO:0016310);; Molecular Function: phosph…	--	pfkB family carbohydrate kinase	Adenosine kinase GN=ADK OS=Physcomitrella patens subsp. patens (Moss) PE=2 SV=1
AT5G19930.1	SNP	5	6737710	T	C	99.86	T,T	11,0	11	T,C	0,3	5	UTR_3_PRIME	Cellular Component: integral component of membrane (GO:0016021);;	--	Integral membrane protein DUF92	--
AT5G20020.1	SNP	5	6762747	C	A	42.19	C,C	35,0	35	C,A	18,3	21	UTR_5_PRIME	Molecular Function: GTPase activity (GO:0003924);; Molecular Function: protein binding (GO:0005515);; Molecular Function: GTP binding (GO:0005525);; Cellular Component: cell wall (GO:0005618);; Cellular Component: nucleolus (GO:0005730);; Cellular Component: Golgi apparatus (GO:0005794);; Cellular Component: cytosol (GO:0005829);; Cellular Component: plasma membrane (GO:0005886);; Biological Proc…	K07936|2.32025e-145|crb:CARUB_v10001782mg|hypothetical protein; K07936 GTP-binding nuclear protein Ran (A)	Ras family;; Miro-like protein;; ADP-ribosylation factor family;; RNA helicase	GTP-binding nuclear protein Ran-2 GN=RAN2 OS=Arabidopsis thaliana (Mouse-ear cress) PE=1 SV=3
AT5G20850.1	SNP	5	7073626	C	T	171.87	C,C	28,0	28	C,T	4,5	9	UPSTREAM	Biological Process: mitotic cell cycle (GO:0000278);; Molecular Function: damaged DNA binding (GO:0003684);; Molecular Function: protein binding (GO:0005515);; Molecular Function: ATP binding (GO:0005524);; Cellular Component: nucleus (GO:0005634);; Cellular Component: chromosome (GO:0005694);; Biological Process: DNA-dependent DNA replication (GO:0006261);; Biological Process: regulation of DNA …	K04482|0|ath:AT5G20850|RAD51; DNA repair protein RAD51-like 1; K04482 DNA repair protein RAD51 (A)	Rad51;; AAA domain;; recA bacterial DNA recombination protein;; Helix-hairpin-helix domain;; KaiC	DNA repair protein RAD51 homolog 1 GN=RAD51 OS=Arabidopsis thaliana (Mouse-ear cress) PE=1 SV=1
	SNP	5	7074009	G	A	3823.23	G,A	4,47	51	A,A	1,41	42	UPSTREAM
	SNP	5	7073734	C	T	297.87	C,T	4,7	11	C,C	30,0	30	UPSTREAM
AT5G20720.1	SNP	5	7015475	C	T	456.87	C,C	56,0	56	C,T	38,16	54	NON_SYNONYMOUS_CODING	Molecular Function: copper ion binding (GO:0005507);; Molecular Function: calmodulin binding (GO:0005516);; Molecular Function: ATP binding (GO:0005524);; Cellular Component: mitochondrion (GO:0005739);; Cellular Component: cytosol (GO:0005829);; Biological Process: gluconeogenesis (GO:0006094);; Biological Process: glycolysis (GO:0006096);; Biological Process: protein folding (GO:0006457);; Biol…	K04078|1.48284e-177|ath:AT5G20720|CPN20; chaperonin 20; K04078 chaperonin GroES (A)	Chaperonin 10 Kd subunit	20 kDa chaperonin, chloroplastic (Precursor) GN=T1M15.120 OS=Arabidopsis thaliana (Mouse-ear cress) PE=1 SV=2
	SNP	5	7015518	G	A	532.87	G,G	58,0	58	G,A	35,17	52	SYNONYMOUS_CODING
	InDel	5	7015461	T	TACTTA	220.14	T,T	43,0	43	T,TACTTA	38,4	42	T,TACTTA	STOP_GAINED
AT5G20230.1	SNP	5	6828127	C	T	332.22	T,T	0,8	8	C,C	1,0	2	DOWNSTREAM	Molecular Function: copper ion binding (GO:0005507);; Cellular Component: vacuole (GO:0005773);; Biological Process: response to oxidative stress (GO:0006979);; Molecular Function: electron carrier activity (GO:0009055);; Biological Process: response to wounding (GO:0009611);; Biological Process: response to absence of light (GO:0009646);; Biological Process: jasmonic acid biosynthetic process (G…	--	Plastocyanin-like domain	Blue copper protein (Precursor) GN=F5O24.120 OS=Arabidopsis thaliana (Mouse-ear cress) PE=1 SV=2
	SNP	5	6828147	C	T	84.37	C,T	4,3	7	C,C	5,0	5	DOWNSTREAM
AT5G20750.1	SNP	5	7031845	A	C	2385.45	A,C	33,30	63	C,C	0,27	27	DOWNSTREAM	Biological Process: microtubule nucleation (GO:0007020);;	--	Domain of unknown function (DUF1985);; Ulp1 protease family, C-terminal catalytic domain	--
AT5G20760.1	SNP	5	7031937	G	T	2736.2	G,T	33,34	67	T,T	0,31	31	UPSTREAM	--	--	--	--
AT1G12270.1	SNP	1	4172399	G	A	1548.87	G,A	32,39	71	G,G	58,0	58	NON_SYNONYMOUS_CODING	Cellular Component: nucleus (GO:0005634);; Cellular Component: cytosol (GO:0005829);; Cellular Component: plasma membrane (GO:0005886);; Biological Process: nucleotide biosynthetic process (GO:0009165);; Biological Process: photomorphogenesis (GO:0009640);; Biological Process: response to high light intensity (GO:0009644);; Biological Process: cullin deneddylation (GO:0010388);; Biological Proces…	K09553|0|ath:AT1G12270|protein HOP1; K09553 stress-induced-phosphoprotein 1 (A)	TPR repeat;; Tetratricopeptide repeat;; Tetratricopeptide repeat;; Tetratricopeptide repeat;; Tetratricopeptide repeat;; Tetratricopeptide repeat;; Tetratricopeptide repeat;; Tetratricopeptide repeat;; Tetratricopeptide repeat;; Tetratricopeptide repeat;; Tetratricopeptide repeat;; Anaphase-promoting complex, cyclosome, subunit 3;; Tetratricopeptide repeat	Hsp70-Hsp90 organizing protein 1 GN=HOP1 OS=Arabidopsis thaliana (Mouse-ear cress) PE=2 SV=1
	SNP	1	4172351	T	C	1400.87	T,C	28,36	64	T,T	64,0	64	SYNONYMOUS_CODING
	SNP	1	4172362	T	C	1516.87	T,C	29,39	68	T,T	64,0	64	SYNONYMOUS_CODING
	SNP	1	4172389	A	G	1574.87	A,G	35,40	75	A,A	59,0	59	SYNONYMOUS_CODING
	SNP	1	4172328	G	T	1010.87	G,T	32,27	59	G,G	54,0	54	NON_SYNONYMOUS_CODING
	SNP	1	4172335	T	A	1187.87	T,A	29,30	59	T,T	55,0	55	SYNONYMOUS_CODING
	InDel	1	4173466	T	TGGGG	399.31	T,TGGGG	1,5	6	TGGGG,TGGGG	0,2	2	INTRON
	InDel	1	4172084	CA	C	868.14	CA,C	30,5	35	CA,CA	61,0	61	UTR_5_PRIME
	InDel	1	4172099	CA	C	1218.14	CA,C	24,14	38	CA,CA	61,0	61	UTR_5_PRIME
	InDel	1	4172343	ATT	A	2067.16	ATT,A	28,31	59	ATT,ATT	57,0	57	FRAME_SHIFT
	InDel	1	4169926	T	TA	1925.54	TA,TA	0,18	18	T,TA	1,7	8	UPSTREAM
AT3G28810.1	InDel	3	10824550	GA	G	789.13	GA,G	2,8	12	G,G	1,11	12	UPSTREAM	Cellular Component: nucleus (GO:0005634);; Cellular Component: chloroplast (GO:0009507);;	--	Protein of unknown function (DUF1216)	--
AT3G28700.1	InDel	3	10762298	CAA	C,CA	335.51	CAA,C	1,1,1	6	C,CA	2,5,3	11	DOWNSTREAM	Cellular Component: mitochondrion (GO:0005739);; Molecular Function: zinc ion binding (GO:0008270);; Biological Process: photosynthesis (GO:0015979);; Biological Process: cellular respiration (GO:0045333);;	K18164|0|ath:AT3G28700|hypothetical protein; K18164 NADH dehydrogenase [ubiquinone] 1 alpha subcomplex assembly factor 7 (A)	Putative S-adenosyl-L-methionine-dependent methyltransferase	--
AT3G28820.1	InDel	3	10828649	T	TTCCGCTAAAGGTGAAAGTGAGACA	854.91	T,TTCCGCTAAAGGTGAAAGTGAGACA	8,4	12	T,T	11,0	11	CODON_INSERTION	Cellular Component: nucleus (GO:0005634);; Cellular Component: chloroplast (GO:0009507);;	--	Protein of unknown function (DUF1216)	--
AT4G29730.1	InDel	4	14558581	TAG	T	260.39	TAG,TAG	27,0	27	T,T	0,6	6	DOWNSTREAM	Cellular Component: nucleolus (GO:0005730);; Cellular Component: cytosol (GO:0005829);; Biological Process: DNA repair (GO:0006281);; Biological Process: unidimensional cell growth (GO:0009826);; Biological Process: flower development (GO:0009908);; Biological Process: leaf morphogenesis (GO:0009965);; Biological Process: trichome morphogenesis (GO:0010090);; Biological Process: response to UV-B …	K10752|0|ath:AT4G29730|NFC5; nucleosome/chromatin assembly factor group C5; K10752 histone-binding protein RBBP4 (A)	WD domain, G-beta repeat;; Histone-binding protein RBBP4 or subunit C of CAF1 complex	WD-40 repeat-containing protein MSI5 GN=MSI5 OS=Arabidopsis thaliana (Mouse-ear cress) PE=2 SV=2
AT4G33120.1	InDel	4	15978071	C	CT	492.58	CT,CT	1,10	11	C,C	16,0	16	UTR_5_PRIME	Cellular Component: vacuolar membrane (GO:0005774);; Cellular Component: plasma membrane (GO:0005886);; Biological Process: lipid biosynthetic process (GO:0008610);; Molecular Function: (S)-coclaurine-N-methyltransferase activity (GO:0030794);; Biological Process: methylation (GO:0032259);;	--	Mycolic acid cyclopropane synthetase;; Methyltransferase domain;; Methyltransferase domain;; Methyltransferase domain;; Methyltransferase domain;; Methyltransferase domain;; rRNA small subunit methyltransferase G;; Methyltransferase small domain;; Protein-L-isoaspartate(D-aspartate) O-methyltransferase (PCMT);; Putative methyltransferase;; Nodulation protein S (NodS)	(S)-coclaurine N-methyltransferase OS=Thalictrum flavum subsp. glaucum (Yellow meadow rue) PE=1 SV=1
AT4G33130.1	InDel	4	15980205	CA	C	1891.33	CA,C	3,19	22	C,C	2,25	27	INTRON	Cellular Component: nucleus (GO:0005634);; Cellular Component: mitochondrion (GO:0005739);;	--	Leucine-zipper of ternary complex factor MIP1	Rho GTPase-activating protein 7 GN=ROPGAP7 OS=Arabidopsis thaliana (Mouse-ear cress) PE=2 SV=1
AT4G21120.1	InDel	4	11271517	C	CA	925.23	C,CA	2,14	17	CA,CA	1,8	10	INTRON	Biological Process: amino acid transmembrane transport (GO:0003333);; Molecular Function: L-glutamate transmembrane transporter activity (GO:0005313);; Cellular Component: cytoplasm (GO:0005737);; Cellular Component: plasma membrane (GO:0005886);; Biological Process: protein targeting to membrane (GO:0006612);; Biological Process: nucleotide transport (GO:0006862);; Biological Process: ER to Golg…	K03294|0|ath:AT4G21120|AAT1; amino acid transporter 1 (A)	Amino acid permease;; Amino acid permease;; C-terminus of AA_permease	Cationic amino acid transporter 1 GN=F7J7.60 OS=Arabidopsis thaliana (Mouse-ear cress) PE=1 SV=1
AT4G27840.1	InDel	4	13868240	CAT	C	90.68	CAT,C	19,5	24	CAT,CAT	39,0	39	UPSTREAM	Biological Process: transport (GO:0006810);;	--	--	Probable VAMP-like protein At1g33475 GN=At1g33475 OS=Arabidopsis thaliana (Mouse-ear cress) PE=2 SV=1
AT4G25420.1	InDel	4	12989893	G	GTTTTTTTTTTTTTTTTTTTTTTTTTTT,GTTTTTTTTTTTTTTTTTTTTTTTTTT	470.07	GTTTTTTTTTTTTTTTTTTTTTTTTTT,GTTTTTTTTTTTTTTTTTTTTTTTTTT	0,0,6	6	GTTTTTTTTTTTTTTTTTTTTTTTTTTT,GTTTTTTTTTTTTTTTTTTTTTTTTTTT	0,6,0	6	DOWNSTREAM	Molecular Function: iron ion binding (GO:0005506);; Cellular Component: cytoplasm (GO:0005737);; Biological Process: gibberellin biosynthetic process (GO:0009686);; Biological Process: abscisic acid biosynthetic process (GO:0009688);; Biological Process: response to abscisic acid (GO:0009737);; Biological Process: gibberellic acid mediated signaling pathway (GO:0009740);; Biological Process: embr…	K05282|0|ath:AT4G25420|GA20OX1; gibberellin 20 oxidase 1; K05282 gibberellin 20-oxidase [EC:1.14.11.12] (A)	2OG-Fe(II) oxygenase superfamily;; non-haem dioxygenase in morphine synthesis N-terminal	Gibberellin 20 oxidase 1 GN=At4g25420 OS=Arabidopsis thaliana (Mouse-ear cress) PE=2 SV=2
AT4G25530.1	InDel	4	13037371	CTATATATA	C	4052.74	C,C	0,50	50	CTATATATA,C	2,19	21	UPSTREAM	Molecular Function: sequence-specific DNA binding transcription factor activity (GO:0003700);; Cellular Component: nucleus (GO:0005634);; Biological Process: regulation of gene expression by genetic imprinting (GO:0006349);; Biological Process: regulation of transcription, DNA-templated (GO:0006355);; Biological Process: cell adhesion (GO:0007155);; Biological Process: positive regulation of flow…	K09338|0|ath:AT4G25530|FWA; homeobox-leucine zipper protein HDG6 (A)	START domain;; Homeobox domain;; Homeobox KN domain	Homeobox-leucine zipper protein HDG6 GN=M7J2.100 OS=Arabidopsis thaliana (Mouse-ear cress) PE=1 SV=2
AT4G32785.1	InDel	4	15811289	T	TTTTTTTTTTTTTTTTTTA	103.22	T,TTTTTTTTTTTTTTTTTTA	1,4	5	T,T	13,0	13	INTRON	Molecular Function: phospholipid binding (GO:0005543);;	--	Plant pleckstrin homology-like region;; Meiotic cell cortex C-terminal pleckstrin homology	--
AT4G27680.1	InDel	4	13820567	G	GTTTTTT	43.78	G,G	37,0	37	G,GTTTTTT	3,2	5	UPSTREAM	Molecular Function: ATP binding (GO:0005524);; Cellular Component: plasma membrane (GO:0005886);; Biological Process: ATP catabolic process (GO:0006200);; Molecular Function: ATPase activity (GO:0016887);;	--	ATPase family associated with various cellular activities (AAA);; AAA domain (dynein-related subfamily);; Holliday junction DNA helicase ruvB N-terminus;; Bacterial dnaA protein	Protein SUPPRESSOR OF K(+) TRANSPORT GROWTH DEFECT 1 {ECO:0000303|PubMed:17468262} OS=Arabidopsis thaliana (Mouse-ear cress) PE=1 SV=1
AT4G25400.1	InDel	4	12981057	C	CT	967.17	C,CT	3,11	14	CT,CT	0,7	7	UPSTREAM	Molecular Function: DNA binding (GO:0003677);; Molecular Function: sequence-specific DNA binding transcription factor activity (GO:0003700);; Cellular Component: nucleus (GO:0005634);; Biological Process: regulation of transcription, DNA-templated (GO:0006355);; Molecular Function: protein dimerization activity (GO:0046983);;	--	Helix-loop-helix DNA-binding domain	Transcription factor bHLH118 GN=T30C3.70 OS=Arabidopsis thaliana (Mouse-ear cress) PE=2 SV=1
AT4G33320.1	InDel	4	16056999	T	TA	385	T,T	3,0	3	T,TA	1,4	5	DOWNSTREAM	Cellular Component: vacuolar membrane (GO:0005774);; Cellular Component: chloroplast (GO:0009507);;	--	Plant protein of unknown function (DUF641)	--
AT4G32700.2	InDel	4	15767233	GA	G	76.75	GA,G	7,4	11	GA,GA	8,0	13	UPSTREAM	Molecular Function: DNA binding (GO:0003677);; Molecular Function: DNA-directed DNA polymerase activity (GO:0003887);; Molecular Function: ATP binding (GO:0005524);; Cellular Component: nucleus (GO:0005634);; Biological Process: DNA replication (GO:0006260);; Biological Process: DNA recombination (GO:0006310);; Molecular Function: ATP-dependent helicase activity (GO:0008026);; Biological Process:…	K02349|0|ath:AT4G32700|MUS308 and mammalian DNA polymerase-like protein; K02349 DNA polymerase theta [EC:2.7.7.7] (A)	DNA polymerase family A;; DEAD/DEAH box helicase;; Helicase conserved C-terminal domain	Helicase and polymerase-containing protein TEBICHI GN=TEB OS=Arabidopsis thaliana (Mouse-ear cress) PE=2 SV=1
AT4G32790.1	InDel	4	15816093	A	ATTT	232.17	A,A	52,2	54	A,ATTT	33,3	36	DOWNSTREAM	Molecular Function: catalytic activity (GO:0003824);; Cellular Component: Golgi apparatus (GO:0005794);; Biological Process: metabolic process (GO:0008152);; Cellular Component: membrane (GO:0016020);;	--	Exostosin family	Probable glycosyltransferase At5g03795 GN=At5g03795 OS=Arabidopsis thaliana (Mouse-ear cress) PE=3 SV=2
AT4G33230.1	InDel	4	16026550	CA	C	87.8	C,C	0,1	1	CA,CA	3,0	3	DOWNSTREAM	Molecular Function: enzyme inhibitor activity (GO:0004857);; Cellular Component: plant-type cell wall (GO:0009505);; Biological Process: pollen tube growth (GO:0009860);; Molecular Function: pectinesterase activity (GO:0030599);; Biological Process: cell wall modification (GO:0042545);; Biological Process: negative regulation of catalytic activity (GO:0043086);; Molecular Function: aspartyl ester…	--	Pectinesterase;; Plant invertase/pectin methylesterase inhibitor	Pectinesterase 45 GN=F4I10.160 OS=Arabidopsis thaliana (Mouse-ear cress) PE=2 SV=1
AT4G29200.1	InDel	4	14398012	C	CTTTTTTTTTTTTTTTTTTTTTTTTT	96.25	C,C	15,0	15	CTTTTTTTTTTTTTTTTTTTTTTTTT,CTTTTTTTTTTTTTTTTTTTTTTTTT	0,3	3	DOWNSTREAM	Cellular Component: mitochondrion (GO:0005739);;	--	--	--
AT4G27890.1	InDel	4	13887755	CAAAATCATTTTTCCCGCAAAATCATATTTTCCCGCCAAAACCGT	C	62.98	CAAAATCATTTTTCCCGCAAAATCATATTTTCCCGCCAAAACCGT,C	26,4	30	CAAAATCATTTTTCCCGCAAAATCATATTTTCCCGCCAAAACCGT,CAAAATCATTTTTCCCGCAAAATCATATTTTCCCGCCAAAACCGT	41,0	41	INTRON	Cellular Component: cytoplasm (GO:0005737);;	--	CS domain	Protein BOBBER 2 GN=BOB2 OS=Arabidopsis thaliana (Mouse-ear cress) PE=2 SV=1
AT4G29920.1	InDel	4	14638844	C	CA	1359.11	C,CA	3,29	32	C,C	30,0	30	UPSTREAM	Cellular Component: chloroplast (GO:0009507);;	--	Clp amino terminal domain	Chaperone protein ClpB1 GN=F1O17.2 OS=Arabidopsis thaliana (Mouse-ear cress) PE=1 SV=2
AT4G26550.1	InDel	4	13402365	GT	G	50.72	GT,G	6,1	7	GT,GT	18,0	18	DOWNSTREAM	Cellular Component: endosome (GO:0005768);; Cellular Component: Golgi apparatus (GO:0005794);; Cellular Component: trans-Golgi network (GO:0005802);; Cellular Component: plasma membrane (GO:0005886);; Biological Process: intra-Golgi vesicle-mediated transport (GO:0006891);; Biological Process: membrane fusion (GO:0006944);; Cellular Component: integral component of membrane (GO:0016021);;	--	Got1/Sft2-like family	--
AT4G26350.1	InDel	4	13328623	CT	C	80.7	CT,CT	6,0	8	CT,C	3,5	8	DOWNSTREAM	Cellular Component: nucleus (GO:0005634);;	--	FBD;; F-box domain;; Leucine Rich Repeat	Putative F-box/FBD/LRR-repeat protein At4g26350 GN=At4g26350 OS=Arabidopsis thaliana (Mouse-ear cress) PE=3 SV=1
AT1G12190.1	InDel	1	4132770	A	ACTAGATTTTAACCCGCGGTATACCGCGAGAAGAAT	437.97	ACTAGATTTTAACCCGCGGTATACCGCGAGAAGAAT,ACTAGATTTTAACCCGCGGTATACCGCGAGAAGAAT	0,11	11	A,A	15,0	15	DOWNSTREAM	Cellular Component: cytoplasm (GO:0005737);;	--	F-box associated;; F-box domain;; F-box associated domain	Putative F-box protein At1g12190 GN=At1g12190 OS=Arabidopsis thaliana (Mouse-ear cress) PE=3 SV=1
AT1G12170.1	InDel	1	4129771	G	GA	828.18	G,GA	1,7	8	GA,GA	0,4	4	UPSTREAM	Cellular Component: cytoplasm (GO:0005737);;	--	F-box associated;; F-box domain;; F-box associated domain	Putative F-box/kelch-repeat protein At1g12170 GN=At1g12170 OS=Arabidopsis thaliana (Mouse-ear cress) PE=3 SV=2
AT1G12200.1	InDel	1	4139290	CAA	C	659.4	CAA,CAA	15,0	15	C,C	0,3	3	INTRON	Molecular Function: N,N-dimethylaniline monooxygenase activity (GO:0004499);; Cellular Component: nucleus (GO:0005634);; Molecular Function: flavin adenine dinucleotide binding (GO:0050660);; Molecular Function: NADP binding (GO:0050661);; Biological Process: defense response to fungus (GO:0050832);; Biological Process: oxidation-reduction process (GO:0055114);;	--	Flavin-binding monooxygenase-like;; Pyridine nucleotide-disulphide oxidoreductase;; NAD(P)-binding Rossmann-like domain;; FAD-NAD(P)-binding;; FAD dependent oxidoreductase;; Pyridine nucleotide-disulphide oxidoreductase;; L-lysine 6-monooxygenase (NADPH-requiring);; FAD binding domain;; HI0933-like protein;; FAD dependent oxidoreductase;; Thi4 family;; Pyridine nucleotide-disulphide oxidoreductas…	Flavin-containing monooxygenase FMO GS-OX-like 2 GN=At1g12200 OS=Arabidopsis thaliana (Mouse-ear cress) PE=2 SV=1
AT2G18990.1	InDel	2	8237691	G	GA	443.01	GA,GA	1,8	9	G,GA	1,4	5	DOWNSTREAM	Cellular Component: cytoplasm (GO:0005737);; Biological Process: second-messenger-mediated signaling (GO:0019932);; Biological Process: cell redox homeostasis (GO:0045454);;	--	Thioredoxin	Thioredoxin domain-containing protein 9 homolog GN=At2g18990 OS=Arabidopsis thaliana (Mouse-ear cress) PE=2 SV=1
AT2G19010.1	InDel	2	8244200	G	GTA	2627.85	GTA,GTA	3,36	39	G,GTA	4,22	26	INTRON	Cellular Component: extracellular region (GO:0005576);; Biological Process: lipid metabolic process (GO:0006629);; Molecular Function: lipase activity (GO:0016298);;	--	GDSL-like Lipase/Acylhydrolase	GDSL esterase/lipase At2g19010 (Precursor) GN=At2g19010 OS=Arabidopsis thaliana (Mouse-ear cress) PE=2 SV=1
AT5G20840.1	InDel	5	7059446	T	TAGGATATCTTCAACCCTACTCTATTTTAGAGTCAAA	1115.93	T,TAGGATATCTTCAACCCTACTCTATTTTAGAGTCAAA	3,18	21	T,T	43,0	43	DOWNSTREAM	Molecular Function: phosphatidylinositol-4,5-bisphosphate 5-phosphatase activity (GO:0004439);; Cellular Component: nucleus (GO:0005634);; Cellular Component: plasmodesma (GO:0009506);; Biological Process: glucuronoxylan metabolic process (GO:0010413);; Biological Process: inositol trisphosphate metabolic process (GO:0032957);; Biological Process: xylan biosynthetic process (GO:0045492);; Biologi…	--	SacI homology domain	Phosphoinositide phosphatase SAC4 GN=SAC4 OS=Arabidopsis thaliana (Mouse-ear cress) PE=2 SV=1
	InDel	5	7059903	CAACTTTTTTTTGTTTAAT	C	3412.14	CAACTTTTTTTTGTTTAAT,C	9,37	46	C,C	0,37	37	DOWNSTREAM
AT5G20670.1	InDel	5	6995541	GA	G	318.29	G,G	0,5	5	GA,G	2,1	3	UPSTREAM	Cellular Component: nucleus (GO:0005634);;	--	Protein of unknown function (DUF1677)	--
AT5G20810.1	InDel	5	7043974	TAA	T	89.58	TAA,T	2,3	5	TAA,TAA	20,0	20	UTR_5_PRIME	Molecular Function: calmodulin binding (GO:0005516);; Cellular Component: nucleus (GO:0005634);; Cellular Component: peroxisome (GO:0005777);; Biological Process: response to auxin (GO:0009733);; Biological Process: plant-type cell wall modification (GO:0009827);; Biological Process: pollen tube growth (GO:0009860);;	K14488|2.02044e-114|aly:ARALYDRAFT_488986|hypothetical protein; K14488 SAUR family protein (A)	Auxin responsive protein	Indole-3-acetic acid-induced protein ARG7 GN=ARG7 OS=Vigna radiata var. radiata (Mung bean) PE=2 SV=1
AT5G20120.1	InDel	5	6796804	G	GT	387.09	G,GT	1,3	4	GT,GT	0,2	2	INTRON	Cellular Component: mitochondrion (GO:0005739);; Biological Process: phosphatidylinositol biosynthetic process (GO:0006661);;	--	--	--
AT5G20050.1	InDel	5	6773588	CA	C	950.73	C,C	2,12	14	CA,C	1,8	9	UPSTREAM	Molecular Function: protein serine/threonine kinase activity (GO:0004674);; Molecular Function: ATP binding (GO:0005524);; Cellular Component: plasma membrane (GO:0005886);; Biological Process: protein phosphorylation (GO:0006468);; Biological Process: response to nitrate (GO:0010167);; Biological Process: nitrate transport (GO:0015706);;	--	Protein kinase domain;; Protein tyrosine kinase	Probable receptor-like protein kinase At5g20050 (Precursor) GN=At5g20050 OS=Arabidopsis thaliana (Mouse-ear cress) PE=2 SV=1
Note: The gene accession numbers marked in bold red are presumed candidate genes, and all these candidate genes had been tested by introducing mutant gene in ssr1-2.
