# Supplementary material for: Plant-specific cochaperone SSR1 affects root elongation by modulating the mitochondrial iron-sulfur cluster assembly machinery
Source: PLoS Genet. 2025 Feb 5;21(2):e1011597. doi: 10.1371/journal.pgen.1011597 (PMC11835332; doi:10.1371/journal.pgen.1011597)
Supplement: S4 Table — (XLSX) [file pgen.1011597.s004.xlsx]

## Sheet: Sheet1
Table S4. Summary of identified suppressors
Name of suppressor	Mutations in either HSCA2 or ISU1
sus1	HSCA2G87D
sus2	ISU1T55M
sus3	unknown
sus4, sus9, sus10	ISU1A143V
sus5	ISU1G106D
sus6, sus11, sus12, sus13	ISU1A143T
sus7	HSCA2R394C
sus8, sus14	ISU1A140V
