# Supplementary material for: Plant-specific cochaperone SSR1 affects root elongation by modulating the mitochondrial iron-sulfur cluster assembly machinery
Source: PLoS Genet. 2025 Feb 5;21(2):e1011597. doi: 10.1371/journal.pgen.1011597 (PMC11835332; doi:10.1371/journal.pgen.1011597)
Supplement: S5 Table — (XLSX) [file pgen.1011597.s005.xlsx]

## Sheet: Sheet1
Table S5. Contents of different metal ions.
Tissue	Sample	Mg 24 (μg/100 tips)	K 39 (μg/100 tips)	Ca 43 (μg/100 tips)	Mn 55 (μg/100 tips)	Fe 57 (μg/100 tips)	Cu 63 (μg/100 tips)	Zn 66 (μg/100 tips)
Root	#1_WS	1.211	16.2413	0.3759	0.0328	0.1254	0.0028	0.1896
	#2_WS	1.0643	14.3941	0.3418	0.0293	0.0674	-0.0024	0.1474
	#3_WS	1.2708	16.3252	0.4469	0.0314	0.0815	-0.0025	0.1884
	#1_ssr1-2	1.192	12.3536	0.6137	0.0341	0.7296	-0.0031	0.6904
	#2_ssr1-2	1.0675	16.2646	0.4352	0.0338	0.8452	0.0013	0.682
	#3_ssr1-2	1.2278	14.3085	0.3952	0.028	0.6842	-0.0022	0.54
	#1_ssr1-2 Hyg-SSR1	1.4449	18.1688	0.5407	0.0355	0.0134	-0.0025	0.1197
	#2_ssr1-2 Hyg-SSR1	1.2297	15.4302	0.4889	0.0253	0.0646	-0.0013	0.1701
	#3_ssr1-2 Hyg-SSR1	1.0679	14.2822	0.4252	0.0349	0.0885	-0.0027	0.1978
	#1_ssr1-2 sus1	1.1002	22.0449	0.4426	0.0461	0.0623	-0.0005	0.1922
	#2_ssr1-2 sus1	1.0132	18.2474	0.403	0.0406	0.0947	-0.0011	0.2186
	#3_ssr1-2 sus1	1.1252	14.4888	0.3825	0.032	0.0475	0.0013	0.1498
	#1_ssr1-2 sus2	1.2918	20.6126	0.4786	0.0334	0.0572	-0.002	0.187
	#2_ssr1-2 sus2	1.0635	17.3462	0.3942	0.0311	0.0753	-0.0013	0.167
	#3_ssr1-2 sus2	1.0226	16.0717	0.4333	0.0357	0.1025	-0.0025	0.2204
Tissue	Sample	Mg 24 (μg/g FW)	K 39 (μg/g FW)	Ca 43 (μg/g FW)	Mn 55 (μg/g FW)	Fe 57 (μg/g FW)	Cu 63 (μg/g FW)	Zn 66 (μg/g FW)
Shoot	#1_WS	89.6107	995.167	12.8987	5.9374	6.3525	0.0321	3.7069
	#2_WS	99.8707	1024.09	12.1325	5.4574	7.992	0.0342	4.7049
	#3_WS	85.6541	913.051	11.8291	5.2046	5.2928	0.0251	3.4372
	#1_ssr1-2	106.016	1004.17	12.3821	6.149	22.0558	0.0783	7.9803
	#2_ssr1-2	90.3822	985.85	12.7065	5.621	19.4672	0.0573	7.7605
	#3_ssr1-2	92.1656	935.942	12.0313	5.1372	16.4859	0.0455	6.8621
	#1_ssr1-2 Hyg-SSR1	84.6766	1105.23	13.8946	5.2831	7.5657	0.0246	4.9206
	#2_ssr1-2 Hyg-SSR1	100.715	1082.07	12.7065	5.6647	10.3857	0.0181	5.3513
	#3_ssr1-2 Hyg-SSR1	82.4572	946.857	12.2157	5.7056	6.4758	0.0249	4.2679
	#1_ssr1-2 sus1	90.9052	955.613	11.2597	5.3054	10.5996	0.0231	4.3475
	#2_ssr1-2 sus1	93.2232	1026.6	10.6247	5.9488	7.4245	0.0268	4.0205
	#3_ssr1-2 sus1	86.2391	999.62	13.039	5.6113	5.8386	0.0179	3.4345
	#1_ssr1-2 sus2	101.38	1165.61	14.2112	5.592	7.8683	0.0518	5.2889
	#2_ssr1-2 sus2	91.5398	1054.04	12.7457	5.9032	9.4562	0.0379	4.768
	#3_ssr1-2 sus2	97.0441	971.83	11.5482	5.2697	6.6885	0.0321	4.3204
