# Supplementary material for: Plant-specific cochaperone SSR1 affects root elongation by modulating the mitochondrial iron-sulfur cluster assembly machinery
Source: PLoS Genet. 2025 Feb 5;21(2):e1011597. doi: 10.1371/journal.pgen.1011597 (PMC11835332; doi:10.1371/journal.pgen.1011597)
Supplement: S6 Table — (XLSX) [file pgen.1011597.s006.xlsx]

## Sheet: Sheet1
Table S6. Species and the accession numbers for sequences used for the evolutionary analysis of SSR1, NFS1, FH, HSCA1, HSCA2 and ISU1 orthologs.
Organism	Accession number	Accession number	Accession number	Accession number	Accession number	Accession number
	(SSR1 ortholog)	(NFS1 ortholog)	(FH ortholog)	(HSCA1 ortholog)	(HSCA2 ortholog)	(ISU1 ortholog)
Chlorophyta
Coccomyxa subellipsoidea C-169	XP_005646953.1	XP_005648626.1	XP_005644009.1	XP_005647349.1	XP_005647349.1	XP_005649671.1
Charophyta
Chara braunii	GBG71346.1	GBG73735.1	GBG69156.1	GBG77645.1	GBG77645.1	GBG77708.1
Bryophyta
Marchantia polymorpha	PTQ49677.1	PTQ27764.1	OAE19697.1	OAE31313.1	OAE31313.1	OAE27186.1
Physcomitrella patens	XP_024400899.1	XP_024369099.1	XP_024383672.1	XP_024362905.1	XP_024361882.1	XP_024398858.1
Pteridophyta
Selaginella moellendorffii	XP_002962915.2	XP_002976959.2	XP_002987370.2	XP_024518470.1	XP_002978304.2	XP_002990768.2
Angiospermae
Amborella trichopoda	XP_020523951.1	XP_006842185.2	XP_006833094.2	XP_011627890.1	XP_011627890.1	XP_006828325.2
Cinnamomum micranthum f. kanehirae	RWR76705.1	RWR88981.1	RWR86768.1	RWR82888.1	RWR82888.1	RWR94088.1
Zostera marina	KMZ73909.1	KMZ56032.1	KMZ61449.1	KMZ58357.1	KMZ58357.1	KMZ67908.1
Dendrobium catenatum	XP_020690642.1	XP_020692996.1	XP_020672749.1	XP_020677749.1	XP_020677749.1	XP_020678168.1
Elaeis guineensis	XP_010922276.1	XP_010943368.1	XP_010927685.1	XP_010919345.1	XP_010919345.1	XP_010925843.3
Musa acuminata subsp. malaccensis	CAG1852538.1	CAG1836573.1	CAG1852958.1	CAG1843458.1	CAG1843458.1	CAG1854112.1
Ananas comosus	XP_020113696.1	XP_020102795.1	XP_020096227.1	XP_020093895.1	XP_020093895.1	CAD1838303.1
Oryza sativa	XP_015637683.1	XP_015612281.1	XP_015625690.1	XP_015626014.1	XP_015626014.1	XP_015621640.1
Brachypodium distachyon	XP_003568318.1	XP_003577999.1	XP_003564363.1	XP_010236051.1	XP_014752657.1	XP_003569498.1
Sorghum bicolor	XP_002441213.1	XP_021309866.1	XP_002445916.1	XP_002466630.2	XP_002462583.1	XP_002458268.1
Zea mays	NP_001146213.2	NP_001148578.2	NP_001150732.2	NP_001151739.2	NP_001151739.2	NP_001141179.1
Panicum hallii	XP_025807568.1	XP_025810759.1	PUZ54457.1	XP_025793839.1	XP_025793839.1	PAN18084.1
Aquilegia coerulea	PIA54678.1	PIA45374.1	PIA45824.1	PIA44934.1	PIA44934.1	PIA61927.1
Nelumbo nucifera	DAD26481.1	XP_010245621.1	XP_010253310.1	XP_010254633.1	XP_010254633.1	DAD34573.1
Daucus carota subsp. sativus	XP_017220018.1	XP_017242885.1	XP_017255473.1	XP_017226314.1	XP_017226314.1	XP_017218367.1
Solanum lycopersicum	XP_004246416.1	XP_004231957.1	XP_004243423.1	XP_004230536.1	XP_004230536.1	XP_004236211.1
Solanum tuberosum	XP_006341012.1	XP_006357737.1	XP_006360538.1	XP_015158259.1	NP_001305489.1	XP_006344401.1
Glycine max	XP_006602604.1	XP_003517367.1	XP_003520940.1	NP_001344272.1	NP_001344272.1	XP_003525426.1
Erythranthe guttata	XP_012832031.1	XP_012855656.1	XP_012843782.1	XP_012835373.1	XP_012835373.1	XP_012829298.1
Cephalotus follicularis	GAV76558.1	GAV88131.1	GAV80763.1	GAV65084.1	GAV65084.1	GAV63795.1
Vitis vinifera	XP_002269770.1	XP_059594537.1	XP_002277091.1	XP_002272173.3	XP_002263457.1	XP_002265909.1
Eucalyptus grandis	XP_010037816.2	XP_010028046.3	XP_010035636.2	KAK3414075.1	KAK3414075.1	NP_001289641.1
Medicago truncatula	XP_013448908.1	XP_003611517.1	XP_003619899.1	XP_003593307.1	XP_003593307.1	XP_003601257.1
Phaseolus vulgaris	KAK8466511.1	XP_007156680.1	XP_007161899.1	Q01899.1	Q01899.1	XP_007138071.1
Quercus suber	XP_023919340.1	XP_023918270.1	XP_023900556.1	XP_023873748.1	XP_023873748.1	XP_023929508.1
Cucumis sativus	XP_031738665.1	XP_011657914.1	XP_004139965.2	XP_004147511.1	XP_004147511.1	XP_004152478.1
Prunus persica	XP_007207329.1	XP_007205171.1	XP_007217272.1	XP_020425465.1	XP_020425465.1	XP_007209685.1
Ricinus communis	XP_002531554.2	XP_048233257.1	XP_002531340.1	XP_002518324.2	XP_002518324.2	XP_002511390.1
Populus trichocarpa	XP_002301027.3	XP_002310363.2	XP_002319394.1	XP_002313955.1	XP_002300311.2	XP_002318652.1
Citrus sinensis	KAH9736033.1	KAH9712466.1	KAH9792861.1	KAH9750975.1	XP_006486779.2	KAH9776189.1
Theobroma cacao	KAK6290478.1	EOX91801.1	XP_007043410.2	XP_007047700.1	EOX98331.1	KAK6289516.1
Gossypium raimondii	XP_012441737.1	XP_012446499.1	XP_012479773.1	XP_012436079.1	XP_012436079.1	XP_012476926.1
Carica papaya	XP_021888380.1	XP_021890488.1	XP_021906595.1	XP_021901431.1	XP_021903707.1	XP_021895119.1
Eutrema salsugineum	XP_006398676.1	XP_006393993.1	XP_006396553.1	XP_006401204.1	XP_006399438.1	XP_006413679.1
Brassica rapa	XP_009122805.1	XP_009112196.1	XP_009134367.1	XP_009132240.1	XP_009125359.1	XP_009108554.1
Arabidopsis thaliana	NP_195833.1	NP_001318886.1	NP_192233.2	NP_001328002.1	NP_196521.1	NP_193953.1
