# Supplementary material for: Plant-specific cochaperone SSR1 affects root elongation by modulating the mitochondrial iron-sulfur cluster assembly machinery
Source: PLoS Genet. 2025 Feb 5;21(2):e1011597. doi: 10.1371/journal.pgen.1011597 (PMC11835332; doi:10.1371/journal.pgen.1011597)
Supplement: S7 Table — (XLSX) [file pgen.1011597.s007.xlsx]

## Sheet: Sheet1
Table S7. Transgenic plants used in this study
transgenic plant name	containing plasmid construct	data	application
ssr1-2 Hyg-HSCA2G87D	pHSCA2G87D	Figure 1	Complementation
ssr1-2 Hyg-ISU1T55M	pISU1T55M
ssr1-2 Hyg-ISU1G106D	pISU1G106D	Figure S2
ssr1-2 Hyg-ISU1A143T	pISU1A143T
ssr1-2 Hyg-HSCA1G82D	pHSCA1G82D
SSR1-Flag	pSSR1-Flag	Figure 2	co-IP assays；cross-fertilizing SSR1-Flag with HSCA2-Myc
HSCA2-Myc	pHSCA2-Myc
ssr1-2 Hyg-ISU1T55M	LPPVK motif mutation construcs	Figure 3	Complementation
ssr1-2 Hyg-ISU1T55ML126A
ssr1-2 Hyg-ISU1T55MP127A
ssr1-2 Hyg-ISU1T55MP128S
ssr1-2 Hyg-ISU1T55MV129E
ssr1-2 Hyg-ISU1T55MK130A
ssr1-2 Hyg-ISU1T55MAAA
