# Supplementary material for: Plant-specific cochaperone SSR1 affects root elongation by modulating the mitochondrial iron-sulfur cluster assembly machinery
Source: PLoS Genet. 2025 Feb 5;21(2):e1011597. doi: 10.1371/journal.pgen.1011597 (PMC11835332; doi:10.1371/journal.pgen.1011597)
Supplement: S8 Table — (XLSX) [file pgen.1011597.s008.xlsx]

## Sheet: Sheet1
Table S8. Plasmid constructs and primers used in this study
Plasmid construct names	Vector names	Primers for plasmid constrcution	Primer sequences	Construct application	Vector References
pHSCA2G87D	pCAMBIA1300	590gnm-F	gaattcgaagttggaagcttgtttggct	Complementation
		590gnm-R	gtcgactctcgggctagttttgtgacc
pISU1T55M/ pISU1A143T/ pISU1G106D		220gnm-F	cagctatgaccatgattacggagaccaagcgctcatc
		220gnm-R	caagcttgcatgcctgcaggaacagagagatgataagtc
pHSCA1G82D		910gnm-F	gctatgaccatgattacgactaaatgtgaggtctaatttg
		910-1	gaatgcggaagatagtcgaaccac
		910-2	gtggttcgactatcttccgcattc
		910gnm-R	caagcttgcatgcctgcaggccttacaacgacaacgcc
LPPVK motif mutation construcs	pCAMBIA1300-super-Flag	ISU1-F-OE	aagcttctgcaggggcccgggATGATGCTCAAGCAAGCTGCG
		ISU1-R-OE	cgatcggggaaattcgagctcTCAAGCCTGTGTGGTTTCTCCT
		same primers for different point mutations in E. coli expression and purification
pHis-HSCA2-Myc / pHis-HSCA2G87D-Myc	pRSET---Myc	His-HSC-F	actagtgagctcctcgaggatgtcattggtattgatttgg	E. coli expression and purification
		His-HSC-R	agctttaaatcgatattgctttttcacttcctcgtactc
pHis-SSR1-Myc / pSSR1-Myc		His-SSR1-F	actagtgagctcctcgaggatgaatcttatgctcaaggg
		His-SSR1-R	agctttaaatcgatattggagtacacgagtggtgcgag
		SSR1-F	ttaagaaggagatatacatggatgaatcttatgctcaaggg
pISU1-Myc / pISU1T55M-Myc /pISU1T55ML126A-Myc /pISU1T55MP127A-Myc / pISU1T55MP128S-Myc / pISU1T55MV129E-Myc / pISU1T55MK130A-Myc /pISU1T55MAAA-Myc		ISU1-Myc-R	ctttaaatcgatattggatccGAGCCTGTGTGGTTTCTCCT
		His-ISU1-F	actagtgagctcctcgaggatgcccaacgttggtacgggac
		His-ISU1-F(m)	actagtgagctcctcgaggatgcccaacgttggcacgggac
		ISU1-F	ttaagaaggagatatacatgcccaacgttggtacgggac
		ISU1-F(m)	ttaagaaggagatatacatgcccaacgttggcatgggac
		Isu-375-L-R	gtggggcAGAAAGATGCTTTGCGATTTCG
		Isu-376-L-F	aaagcatctttctGCCCCACCAGTCAAGCTCC
		Isu-378-P-R	tggtgcgagAGAAAGATGCTTTGCGATTTCG
		Isu-379-P-F	agcatctttctCTCGCACCAGTCAAGCTCCA
		Isu-381-P-R	gcttgggagAGAAAGATGCTTTGCGATTTCG
		Isu-382-P-F	agcatctttctCTCCCAAGCGTCAAGCTCC
		Isu-384-V-R	tggtgggagAGAAAGATGCTTTGCGATTTCG
		Isu-385-V-F	agcatctttctCTCCCACCAGAGAAGCTCCAC
		Isu-387-K-R	tggtgggagAGAAAGATGCTTTGCGATTTCG
		Isu-388-K-F	agcatctttctCTCCCACCAGTCGCGCTC
		Isu-PVK-R	tgctgggagAGAAAGATGCTTTGCGATTTCG
		Isu-PVK-F	agcatctttctCTCCCAGCAGCCGCGCTC
pbHSCA2-Myc / pHSCA2-Myc	pBI121-cMyc	590-F	tatgaccatgattacgccagaagttggaagcttgtttggct	co-IP assays
		590-R	tagctttaaatcgatattgctttttcacttcctcgtactctg
	pCAMBIA1300	pC590-R	agcttgcatgcctgcaggccagtgaattcccgatctag
pSSR1-Flag	pBI121-cFlag		refers to our previous work		Zhang et al., 2015
pSSR1(3242)	pE3242	pESSR-F	ccatttacgaacgatagcatgattcgcgcagctgcc	BiFC assays	Lee et al., 2008
		pESSR-R	gccgttcttctgcttgtcgagtacacgagtggtgcgag
pHSCA2(3228)	pE3228	pEHSC-F	ccatttacgaacgatagcatggctaccgcagctctcc
		pEHSC-R	ctcctcgcccttgctcacctttttcacttcctcgtactctg
pISU1(3228)	pE3228	pEISU1-F	ccatttacgaacgatagcatgatgctcaagcaagctgcg
		pEISU1-R	ctcctcgcccttgctcacagcctgtgtggtttctcctg
