# Supplementary material for: Plant-specific cochaperone SSR1 affects root elongation by modulating the mitochondrial iron-sulfur cluster assembly machinery
Source: PLoS Genet. 2025 Feb 5;21(2):e1011597. doi: 10.1371/journal.pgen.1011597 (PMC11835332; doi:10.1371/journal.pgen.1011597)
Supplement: S9 Table — (XLSX) [file pgen.1011597.s009.xlsx]

## Sheet: Sheet1
Table S9. Primers for real-time qPCR or plant lines genotyping
primer name	primer sequences	primer application
RT-SSR1-F	ttgcggagaagacactgacc	Real-time qPCR
RT-SSR1-R	atgcgtttgtttctccacgc
ACT7-F	CGCTTTCCTTAGTGTTAGCTGC
ACT7-R	GAATATCCTCACCATCGGCCA
eIF4a-F	tcagaaggagagagacgcca
eIF4a-R	cacggttgttggggagatca
hsca2-F	AGAATCATAAATGAACCGACGGCT	detection of T-DNA insertion
hsca2-R	AAATGTCACTTCGATCTGAGGGAC
LB	ATAATAACGCTGCGGACATCTACATTTT
