# Supplementary material for: Plant-specific cochaperone SSR1 affects root elongation by modulating the mitochondrial iron-sulfur cluster assembly machinery
Source: PLoS Genet. 2025 Feb 5;21(2):e1011597. doi: 10.1371/journal.pgen.1011597 (PMC11835332; doi:10.1371/journal.pgen.1011597)
Supplement: S1 Appendix — (XLSX) [file pgen.1011597.s018.xlsx]

## Sheet: Figure 1D
WS	ssr1-2	ssr1-2 sus1	ssr1-2 sus2	ssr1-2 Hyg-HSCA2G87D	ssr1-2 Hyg-ISU1T55M
2.768	0.5	2.289	2.698	2.29086	1.95624
3.678	0.53	2.672	3.675	2.67399	2.52072
2.728	0.42	3.444	2.712	3.44718	1.96632
2.527	0.41	2.757	2.456	2.76012	1.78056
3.207	0.49	3.211	3.117	3.21354	2.26008
3.091	0.56	3.226	3.004	3.13038	2.178
3.181	0.61	3.424	3.292	3.42738	2.3868
2.693	0.54	2.445	2.783	2.44728	2.01744
3.741	0.45	3.949	3.636	3.75408	2.63592
3.196	0.35	3.812	3.107	3.81447	2.25288
3.019	0.43	2.766	2.934	2.76903	2.1276
3.531	0.43	1.898	3.432	2.89981	2.48832
3.54	0.48	3.808	3.441	3.8907	2.4948
2.695	0.42	3.859	2.62	3.74517	1.89936
3.208	0.48	3.87	3.118	3.65607	2.2608
3.147	0.44	2.88	3.059	2.94228	2.2176
3.079	0.44	2.693	2.993	2.75121	2.17008
3.864	0.55	2.973	3.756	3.03732	2.72304
3.08	0.49	2.483	3.046	2.53737	2.20824
3.369	0.45	2.686	3.332	2.74428	2.4156
2.369	0.44	2.609	2.343	2.66607	1.69848
2.867	0.42	2.275	2.721	2.32452	1.9728
2.924	0.39	2.885	2.892	2.94723	2.09664
2.988	0.47	2.294	2.955	2.34432	2.14272
2.815	0.38	3.501	2.784	3.57687	2.74824
3.075	0.55	3.02	3.541	3.08583	2.57976
3.634	0.46	2.389	3.594	2.44134	2.61864
3.271	0.5	2.708	3.235	2.76606	2.35728
2.436	0.43	2.202	2.409	2.24928	1.75536
2.955	0.48	3.916	2.922	3.00158	2.12904
3.098	0.45	3.116	3.064	3.18384	2.23272
3.656	0.51	2.986	3.616	3.05118	2.63448
3.364	0.55	1.774	3.327	2.91169	2.42424
3.186	0.49	2.589	3.151	2.64528	2.29608
3.674	0.66	2.635	3.634	2.69181	2.64816
3.599	0.38	3.407	3.559	3.48084	2.59344
2.733	0.35	4.177	2.703	3.2669	1.9692
2.619	0.46	4.371	2.59	3.46589	1.88712
2.631	0.6	2.885	2.202	2.94723	2.32416
2.155	0.43	3.063	2.131	3.12939	2.27304
3.25	0.45	2.529	3.214	2.5839	2.34216
3.656	0.4	3.019	3.616	3.08484	2.63448
3.668	0.46	3.288	3.628	3.35907	2.64384
3.503	0.47	2.831	3.464	2.89179	2.52432
2.616	0.45	3.732	2.587	3.81249	1.88496
4.087	0.48	3.381	4.142	3.45411	2.29824
3.741	0.53	2.984	3.7	3.04821	2.69568
2.349	0.5	2.699	2.323	2.75814	2.41272
3.839	0.46	2.585	3.97	2.64132	2.17296
3.316	0.6	3.199	3.429	3.26799	2.4984
3.68	0.56	2.767	3.805	2.82744	2.77272
3.931	0.47	4.108	4.265	3.19661	3.10752
4.183	0.43	2.8	4.325	2.8611	2.43144
2.8	0.5	3.451	2.895	3.52539	2.1096
3.828	0.38	3.293	3.958	3.36402	2.8836
3.201	0.52	3.352	3.31	3.21552	2.412
3.071	0.55	3.145	3.175	3.01752	2.31336
3.098	0.42	3.799	3.203	3.64419	2.33352
2.606	0.54	2.989	2.395	2.86704	1.74528
3.836	0.48	2.58	3.966	2.475	2.89008
1.706	0.46	2.031	2.764	2.93832	2.01384
3.41	0.43	3.42	3.526	3.28086	2.5668
1.561	0.57	3.052	1.614	2.92743	1.17504
3.553	0.47	2.276	3.674	2.18394	2.67408
3.901	0.48	2.563	4.034	2.45916	2.93616
3.364	0.48	2.85	3.478	2.73438	2.53152
4.184	0.5	3.121	4.326	2.99376	3.14928
3.914	0.59	2.823	4.047	2.70765	2.94624
3.197	0.5	2.28	3.306	2.18691	2.40624
4.468	0.46	2.553	4.535	2.44926	3.3012
2.948	0.5	3.657	3.048	3.50856	2.21904
2.916	0.51	3.282	3.015	3.1482	2.19456
3.981	0.5	2.581	4.116	2.47599	2.99592
3.374	0.53	2.251	3.511	2.75319	2.556
3.956	0.42	2.828	4.091	2.7126	2.97792
3.619	0.41	2.961	3.742	2.84031	2.72376
4.093	0.49	3.272	4.232	3.1383	2.36088
2.903	0.56	3.319	3.002	3.18384	2.1852
3.883	0.61	3.888	4.015	3.72933	2.92248
3.69	0.54		3.782	3.54606	2.75328
2.976	0.45		3.05	2.79893	2.22048
3.965	0.35		4.064	3.18152	2.95848
4.284	0.43		4.371	3.33953	3.18168
3.796	0.43		3.891	2.59127	2.83248
4.134	0.48		4.237	3.31357	3.08448
3.651	0.42		3.742	3.07086	2.72376
4.275	0.48		4.382	3.03926	2.4696
3.75	0.44		3.844	2.7188	2.79792
3.875	0.44		3.972	3.21425	2.89152
3.293	0.55		3.375	3.71535	2.45664
3.207	0.49		3.287	2.87454	2.39256
3.445	0.45		3.531	3.09575	2.5776
3.864	0.44		3.961	3.15557	2.89152
3.22	0.42		3.301	3.02239	2.40984
4.213	0.39		4.289	2.97047	3.13128
4.356	0.47		4.264	3.26391	3.11328
3.675	0.38		3.767	2.78764	2.7504
2.987	0.55		3.062	3.12735	2.2356
3.542	0.46		3.631	2.76394	2.65104
3.623	0.5		3.714	3.49076	2.71152
3.237	0.43		3.318	3.43884	2.42208
3.786	0.48		3.881	2.98289	2.8332
3.618	0.45		3.708	3.57089	2.7072
3.6	0.51		3.69	3.10816	2.69424
3.972	0.55		3.992	2.59578	2.91456
3.089	0.49		3.466	2.73234	2.5308
3.309	0.66		3.392	3.4095	2.47608
3.187	0.38		3.267	3.16008	2.38536
2.633	0.35		2.799	3.90157	2.76336
3.785	0.46		3.88	3.14089	2.83248
3.187	0.6		3.267	3.72551	2.38536
	0.43			3.25827
	0.45
	0.4
	0.46
	0.47
	0.45
	0.48
	0.53
	0.5
	0.46
	0.6
	0.56
	0.47
	0.43
	0.5
	0.38
	0.52
	0.55
	0.42
	0.54
	0.48
	0.46
	0.43
	0.57
	0.47
	0.48
	0.48
	0.5
	0.59
	0.5
	0.46
	0.5
	0.51

## Sheet: Figure 1C
Elongation zone length								Meristem cell number
WS	ssr1-2	ssr1-2 sus1	ssr1-2 sus2	ssr1-2 Hyg-HSCA2G87D	ssr1-2 Hyg-ISU1T55M			WS	ssr1-2	ssr1-2 sus1	ssr1-2 sus2	ssr1-2 Hyg-HSCA2G87D	ssr1-2 Hyg-ISU1T55M
2.104	0.934	1.936	2.124	1.982	1.577			31	13	26	30	28	29
2.018	0.879	1.815	2.115	1.643	1.694			29	12	27	32	29	28
1.989	0.949	1.953	2.023	1.882	1.684			30	12	28	28	27	25
1.938	0.989	1.841	1.983	1.732	1.812			31	9	30	29	30	24
2.103	1.033	1.893	1.956	1.844	1.563			28	14	30	29	31	27
2.112	0.798	1.752	1.784	1.785	1.635			27	12	30	30	28	23
2.013	0.871	1.689	1.893	1.857	1.522			29	14	25	28	26	25
2.104	0.954	1.906	2.104	1.881	1.575			30	12	25	29	27	28
2.018	0.879	1.825	2.1	1.743	1.684			29	13	29	30	30	31
1.999	0.949	1.943	2.023	1.88	1.684			28	11	29	33	31	28
1.938	0.939	1.837	1.987	1.732	1.712			30	10	28	28	29	23
2.103	1.034	1.92	1.954	1.843	1.663			29	11	30	30	33	27
2.02	0.828	1.752	1.804	1.785	1.634			29	14	31	29	31	27
2.014	0.875	1.689	1.893	1.861	1.531			28	13	30	30	29	27
2.134	0.936	1.836	2.024	1.882	1.676			29	14	26	30	28	25
2.118	0.879	1.815	2.103	1.643	1.694			30	12	27	29	27	27
1.949	0.849	1.853	2.025	1.883	1.684			32	13	28	30	29	26
1.978	0.989	1.839	1.987	1.732	1.712			29	12	27	32	28	29
2.023	1.035	1.891	1.954	1.843	1.563			29	11	29	26	27	29
2.01	0.898	1.752	1.884	1.885	1.633			28	10	30	27	30	25
2.012	0.873	1.889	1.893	1.86	1.521			30	13	32	29	31	27
2.12	0.934	1.96	2.114	1.932	1.676			27	12	31	30	26	30
2.018	0.879	1.815	2.095	1.743	1.694			29	14	27	28	25	25
1.94	0.949	1.923	2.021	1.885	1.684			30	12	26	29	27	27
2.038	0.88	1.739	1.957	1.702	1.612			31	13	30	31	29	24
2.103	1.031	1.892	1.951	1.842	1.663			30	12	30	31	28	28
2.152	0.798	1.752	1.814	1.785	1.634			29	12	28	28	27	27
2.002	0.973	1.789	1.896	1.858	1.52			29	12	30	30	30	26
								28	11	30	29	31	26
								28	12	30	30	27	29
								29	13	31	28	29	25
								30	11	31	29	27	27
