# Supplementary material for: Plant-specific cochaperone SSR1 affects root elongation by modulating the mitochondrial iron-sulfur cluster assembly machinery
Source: PLoS Genet. 2025 Feb 5;21(2):e1011597. doi: 10.1371/journal.pgen.1011597 (PMC11835332; doi:10.1371/journal.pgen.1011597)
Supplement: S4 Appendix — (XLSX) [file pgen.1011597.s021.xlsx]

## Sheet: Sheet1
WS	ssr1-2 sus2	ssr1-2 Hyg-ISU1T55M	ssr1-2	ssr1-2 Hyg-ISU1T55ML126A	ssr1-2 Hyg-ISU1T55MP127A	ssr1-2 Hyg-ISU1T55MP128S	ssr1-2 Hyg-ISU1T55MV129E	ssr1-2 Hyg-ISU1T55MK130A	ssr1-2 Hyg-ISU1T55MAAA
2.5	1.9	1.9	0.5	1	1.3	0.9	0.6	0.6	0.6
2.2	1.9	1.7	0.4	0.9	1.2	0.9	0.6	0.6	0.55
2.2	1.9	1.7	0.4	0.9	1.2	0.9	0.6	0.6	0.5
2.1	1.8	1.8	0.4	0.8	1.1	0.8	0.6	0.6	0.5
2.1	1.8	1.8	0.4	0.8	1.1	0.8	0.6	0.6	0.45
2.1	1.8	1.9	0.4	0.8	1.1	0.8	0.6	0.6	0.4
2.1	1.7	1.7	0.4	0.8	1.1	0.8	0.6	0.6	0.4
2.1	1.7	1.7	0.4	0.8	1.1	0.8	0.6	0.6	0.4
2.1	1.7	1.8	0.4	0.7	1.1	0.8	0.6	0.6	0.4
2.1	1.7	1.9	0.4	0.7	1	0.7	0.6	0.6	0.4
2.1	1.7	1.9	0.4	0.7	1	0.7	0.5	0.6	0.4
2.1	1.7	1.6	0.4	0.7	1	0.7	0.5	0.6	0.4
2.1	1.7	1.6	0.4	0.7	1	0.7	0.5	0.6	0.4
2.1	1.7	1.6	0.4	0.7	1	0.7	0.5	0.6	0.4
2	1.7	1.5	0.4	0.7	1	0.7	0.5	0.6	0.4
2	1.7	1.5	0.4	0.7	1	0.7	0.5	0.6	0.4
2	1.7	1.3	0.4	0.7	1	0.7	0.5	0.6	0.4
2	1.7	1.5	0.4	0.7	0.9	0.6	0.5	0.6	0.4
2	1.7	1.3	0.4	0.7	0.9	0.6	0.5	0.6	0.4
2	1.7	1.9	0.4	0.7	0.9	0.6	0.5	0.6	0.4
2	1.7	1.8	0.4	0.7	0.9	0.6	0.5	0.6	0.4
2	1.6	1.8	0.4	0.7	0.9	0.6	0.5	0.6	0.4
2	1.6	1.7	0.4	0.7	0.9	0.6	0.5	0.6	0.4
2	1.6	1.8	0.4	0.7	0.9	0.6	0.5	0.5	0.4
1.9	1.6	1.6	0.4	0.6	0.9	0.6	0.5	0.5	0.4
1.9	1.6	1.8	0.4	0.6	0.8	0.6	0.5	0.5	0.4
1.9	1.6	1.8	0.4	0.5	0.8	0.6	0.5	0.5	0.4
1.9	1.5	1.5	0.4	0.5	0.8	0.5	0.5	0.5	0.35
1.8	1.5	1.9	0.4		0.8	0.5	0.5	0.5	0.35
1.8	1.3	1.7	0.4		0.7	0.5	0.5	0.5	0.35
