# Supplementary material for: Plant-specific cochaperone SSR1 affects root elongation by modulating the mitochondrial iron-sulfur cluster assembly machinery
Source: PLoS Genet. 2025 Feb 5;21(2):e1011597. doi: 10.1371/journal.pgen.1011597 (PMC11835332; doi:10.1371/journal.pgen.1011597)
Supplement: S5 Appendix — (XLSX) [file pgen.1011597.s022.xlsx]

## Sheet: Figure 4A
Kinetic read	Kinetic read	CS + HSCA2 (1:2)	CS + HSCA2G87D (1:2)	CS (1)		Kinetic read	CS + HSCA2 + SSR1 (1:2:2)	CS + HSCA2G87D + SSR1 (1:2:2)	CS (1)		Kinetic read	CS + HSCA2 + ISU1 (1:2:2)	CS + HSCA2G87D + ISU1 (1:2:2)	CS (1)		Kinetic read	CS + HSCA2 + SSR1 + ISU1 (1:2:2:2)	CS + HSCA2G87D + SSR1 + ISU1 (1:2:2:2)	CS (1)
00:00:07	0.116667	0.072	0.072	0.072		00:00:07	0.072	0.071	0.072		00:00:07	0.072	0.072	0.072		00:00:07	0.072	0.073	0.072
00:00:27	0.45	0.072	0.072	0.072		00:00:27	0.072	0.071	0.072		00:00:27	0.072	0.072	0.072		00:00:27	0.072	0.073	0.072
00:00:47	0.783333	0.072	0.072	0.072		00:00:47	0.072	0.072	0.072		00:00:47	0.072	0.072	0.072		00:00:47	0.072	0.075	0.072
00:01:07	1.11667	0.072	0.072	0.072		00:01:07	0.072	0.072	0.072		00:01:07	0.072	0.073	0.072		00:01:07	0.073	0.078	0.072
00:01:27	1.45	0.072	0.072	0.072		00:01:27	0.072	0.072	0.072		00:01:27	0.072	0.072	0.072		00:01:27	0.072	0.072	0.072
00:01:47	1.78333	0.072	0.072	0.072		00:01:47	0.072	0.072	0.072		00:01:47	0.072	0.072	0.072		00:01:47	0.072	0.073	0.072
00:02:07	2.11667	0.072	0.072	0.072		00:02:07	0.072	0.072	0.072		00:02:07	0.072	0.072	0.072		00:02:07	0.072	0.073	0.072
00:02:27	2.45	0.072	0.072	0.072		00:02:27	0.072	0.072	0.072		00:02:27	0.072	0.072	0.072		00:02:27	0.072	0.073	0.072
00:02:47	2.78333	0.072	0.072	0.072		00:02:47	0.072	0.072	0.072		00:02:47	0.072	0.072	0.072		00:02:47	0.072	0.073	0.072
00:03:07	3.11667	0.072	0.072	0.072		00:03:07	0.072	0.072	0.072		00:03:07	0.072	0.072	0.072		00:03:07	0.072	0.072	0.072
00:03:27	3.45	0.072	0.072	0.072		00:03:27	0.072	0.072	0.072		00:03:27	0.072	0.072	0.072		00:03:27	0.072	0.073	0.072
00:03:47	3.78333	0.072	0.072	0.072		00:03:47	0.072	0.073	0.072		00:03:47	0.072	0.072	0.072		00:03:47	0.072	0.073	0.072
00:04:07	4.11667	0.072	0.072	0.072		00:04:07	0.072	0.072	0.072		00:04:07	0.072	0.072	0.072		00:04:07	0.072	0.072	0.072
00:04:27	4.45	0.072	0.072	0.072		00:04:27	0.072	0.072	0.072		00:04:27	0.072	0.072	0.072		00:04:27	0.072	0.072	0.072
00:04:47	4.78333	0.072	0.072	0.072		00:04:47	0.072	0.072	0.072		00:04:47	0.072	0.072	0.072		00:04:47	0.072	0.072	0.072
00:05:07	5.11667	0.072	0.072	0.073		00:05:07	0.072	0.072	0.073		00:05:07	0.072	0.072	0.073		00:05:07	0.072	0.072	0.073
00:05:27	5.45	0.072	0.072	0.072		00:05:27	0.072	0.072	0.072		00:05:27	0.072	0.072	0.072		00:05:27	0.072	0.072	0.072
00:05:47	5.78333	0.072	0.072	0.073		00:05:47	0.073	0.072	0.073		00:05:47	0.072	0.072	0.073		00:05:47	0.072	0.072	0.073
00:06:07	6.11667	0.072	0.072	0.072		00:06:07	0.072	0.072	0.072		00:06:07	0.072	0.071	0.072		00:06:07	0.071	0.072	0.072
00:06:27	6.45	0.072	0.072	0.072		00:06:27	0.073	0.072	0.072		00:06:27	0.072	0.072	0.072		00:06:27	0.072	0.072	0.072
00:06:47	6.78333	0.072	0.072	0.072		00:06:47	0.072	0.072	0.072		00:06:47	0.072	0.071	0.072		00:06:47	0.071	0.072	0.072
00:07:07	7.11667	0.072	0.072	0.073		00:07:07	0.072	0.072	0.073		00:07:07	0.072	0.071	0.073		00:07:07	0.071	0.072	0.073
00:07:27	7.45	0.072	0.072	0.073		00:07:27	0.072	0.072	0.073		00:07:27	0.072	0.072	0.073		00:07:27	0.071	0.072	0.073
00:07:47	7.78333	0.072	0.072	0.073		00:07:47	0.072	0.072	0.073		00:07:47	0.071	0.072	0.073		00:07:47	0.072	0.072	0.073
00:08:07	8.11667	0.072	0.071	0.072		00:08:07	0.072	0.072	0.072		00:08:07	0.071	0.071	0.072		00:08:07	0.071	0.072	0.072
00:08:27	8.45	0.072	0.072	0.073		00:08:27	0.072	0.072	0.073		00:08:27	0.072	0.071	0.073		00:08:27	0.071	0.072	0.073
00:08:47	8.78333	0.071	0.072	0.073		00:08:47	0.072	0.072	0.073		00:08:47	0.071	0.072	0.073		00:08:47	0.071	0.072	0.073
00:09:07	9.11667	0.072	0.072	0.073		00:09:07	0.072	0.072	0.073		00:09:07	0.072	0.072	0.073		00:09:07	0.071	0.072	0.073
00:09:27	9.45	0.072	0.072	0.073		00:09:27	0.072	0.072	0.073		00:09:27	0.072	0.072	0.073		00:09:27	0.072	0.072	0.073
00:09:47	9.78333	0.072	0.072	0.073		00:09:47	0.072	0.071	0.073		00:09:47	0.072	0.072	0.073		00:09:47	0.071	0.072	0.073
00:10:07	10.1167	0.072	0.072	0.073		00:10:07	0.072	0.071	0.073		00:10:07	0.072	0.071	0.073		00:10:07	0.071	0.072	0.073
00:10:27	10.45	0.072	0.072	0.073		00:10:27	0.072	0.071	0.073		00:10:27	0.072	0.072	0.073		00:10:27	0.071	0.072	0.073
00:10:47	10.7833	0.072	0.072	0.073		00:10:47	0.072	0.071	0.073		00:10:47	0.072	0.072	0.073		00:10:47	0.071	0.072	0.073
00:11:07	11.1167	0.072	0.072	0.073		00:11:07	0.072	0.071	0.073		00:11:07	0.072	0.072	0.073		00:11:07	0.071	0.072	0.073
00:11:27	11.45	0.072	0.072	0.073		00:11:27	0.072	0.071	0.073		00:11:27	0.072	0.072	0.073		00:11:27	0.072	0.072	0.073
00:11:47	11.7833	0.071	0.072	0.073		00:11:47	0.072	0.071	0.073		00:11:47	0.072	0.071	0.073		00:11:47	0.071	0.072	0.073
00:12:07	12.1167	0.072	0.072	0.073		00:12:07	0.072	0.071	0.073		00:12:07	0.072	0.072	0.073		00:12:07	0.071	0.072	0.073
00:12:27	12.45	0.072	0.072	0.073		00:12:27	0.072	0.071	0.073		00:12:27	0.072	0.071	0.073		00:12:27	0.071	0.072	0.073
00:12:47	12.7833	0.072	0.072	0.074		00:12:47	0.072	0.071	0.074		00:12:47	0.072	0.072	0.074		00:12:47	0.072	0.072	0.074
00:13:07	13.1167	0.072	0.072	0.074		00:13:07	0.072	0.071	0.074		00:13:07	0.072	0.072	0.074		00:13:07	0.072	0.073	0.074
00:13:27	13.45	0.072	0.072	0.074		00:13:27	0.072	0.071	0.074		00:13:27	0.072	0.072	0.074		00:13:27	0.072	0.072	0.074
00:13:47	13.7833	0.072	0.072	0.074		00:13:47	0.072	0.071	0.074		00:13:47	0.072	0.072	0.074		00:13:47	0.072	0.072	0.074
00:14:07	14.1167	0.072	0.072	0.074		00:14:07	0.072	0.071	0.074		00:14:07	0.072	0.072	0.074		00:14:07	0.072	0.072	0.074
00:14:27	14.45	0.072	0.072	0.074		00:14:27	0.072	0.071	0.074		00:14:27	0.072	0.072	0.074		00:14:27	0.071	0.072	0.074
00:14:47	14.7833	0.072	0.072	0.074		00:14:47	0.072	0.071	0.074		00:14:47	0.072	0.072	0.074		00:14:47	0.072	0.072	0.074
00:15:07	15.1167	0.072	0.072	0.074		00:15:07	0.072	0.071	0.074		00:15:07	0.072	0.072	0.074		00:15:07	0.072	0.072	0.074
00:15:27	15.45	0.072	0.072	0.074		00:15:27	0.072	0.071	0.074		00:15:27	0.072	0.072	0.074		00:15:27	0.071	0.072	0.074
00:15:47	15.7833	0.072	0.072	0.074		00:15:47	0.072	0.071	0.074		00:15:47	0.072	0.072	0.074		00:15:47	0.071	0.072	0.074
00:16:07	16.1167	0.072	0.072	0.074		00:16:07	0.072	0.071	0.074		00:16:07	0.072	0.072	0.074		00:16:07	0.071	0.072	0.074
00:16:27	16.45	0.072	0.072	0.075		00:16:27	0.072	0.071	0.075		00:16:27	0.072	0.072	0.075		00:16:27	0.071	0.072	0.075
00:16:47	16.7833	0.072	0.072	0.075		00:16:47	0.072	0.071	0.075		00:16:47	0.073	0.072	0.075		00:16:47	0.071	0.072	0.075
00:17:07	17.1167	0.072	0.072	0.075		00:17:07	0.072	0.071	0.075		00:17:07	0.072	0.072	0.075		00:17:07	0.071	0.072	0.075
00:17:27	17.45	0.072	0.072	0.075		00:17:27	0.072	0.071	0.075		00:17:27	0.072	0.072	0.075		00:17:27	0.071	0.072	0.075
00:17:47	17.7833	0.072	0.072	0.075		00:17:47	0.072	0.071	0.075		00:17:47	0.073	0.072	0.075		00:17:47	0.071	0.072	0.075
00:18:07	18.1167	0.072	0.072	0.075		00:18:07	0.072	0.071	0.075		00:18:07	0.073	0.072	0.075		00:18:07	0.071	0.072	0.075
00:18:27	18.45	0.072	0.072	0.076		00:18:27	0.073	0.071	0.076		00:18:27	0.073	0.072	0.076		00:18:27	0.072	0.072	0.076
00:18:47	18.7833	0.072	0.072	0.076		00:18:47	0.072	0.071	0.076		00:18:47	0.073	0.073	0.076		00:18:47	0.072	0.073	0.076
00:19:07	19.1167	0.072	0.072	0.076		00:19:07	0.072	0.071	0.076		00:19:07	0.073	0.072	0.076		00:19:07	0.071	0.072	0.076
00:19:27	19.45	0.072	0.072	0.076		00:19:27	0.073	0.071	0.076		00:19:27	0.073	0.072	0.076		00:19:27	0.071	0.072	0.076
00:19:47	19.7833	0.072	0.072	0.076		00:19:47	0.072	0.071	0.076		00:19:47	0.073	0.072	0.076		00:19:47	0.072	0.072	0.076
00:20:07	20.1167	0.072	0.072	0.076		00:20:07	0.072	0.071	0.076		00:20:07	0.073	0.072	0.076		00:20:07	0.071	0.072	0.076
00:20:27	20.45	0.072	0.072	0.077		00:20:27	0.072	0.071	0.077		00:20:27	0.073	0.072	0.077		00:20:27	0.072	0.072	0.077
00:20:47	20.7833	0.072	0.072	0.077		00:20:47	0.072	0.071	0.077		00:20:47	0.073	0.072	0.077		00:20:47	0.071	0.072	0.077
00:21:07	21.1167	0.072	0.072	0.077		00:21:07	0.072	0.071	0.077		00:21:07	0.073	0.072	0.077		00:21:07	0.071	0.072	0.077
00:21:27	21.45	0.072	0.073	0.077		00:21:27	0.072	0.071	0.077		00:21:27	0.073	0.072	0.077		00:21:27	0.071	0.072	0.077
00:21:47	21.7833	0.072	0.072	0.077		00:21:47	0.072	0.071	0.077		00:21:47	0.073	0.072	0.077		00:21:47	0.071	0.072	0.077
00:22:07	22.1167	0.072	0.072	0.078		00:22:07	0.072	0.071	0.078		00:22:07	0.073	0.072	0.078		00:22:07	0.071	0.072	0.078
00:22:27	22.45	0.072	0.072	0.078		00:22:27	0.072	0.071	0.078		00:22:27	0.073	0.072	0.078		00:22:27	0.071	0.072	0.078
00:22:47	22.7833	0.072	0.072	0.078		00:22:47	0.072	0.071	0.078		00:22:47	0.074	0.072	0.078		00:22:47	0.071	0.072	0.078
00:23:07	23.1167	0.072	0.072	0.078		00:23:07	0.072	0.071	0.078		00:23:07	0.073	0.072	0.078		00:23:07	0.071	0.072	0.078
00:23:27	23.45	0.073	0.073	0.078		00:23:27	0.073	0.071	0.078		00:23:27	0.074	0.072	0.078		00:23:27	0.072	0.072	0.078
00:23:47	23.7833	0.072	0.072	0.079		00:23:47	0.073	0.071	0.079		00:23:47	0.073	0.072	0.079		00:23:47	0.072	0.073	0.079
00:24:07	24.1167	0.072	0.072	0.079		00:24:07	0.072	0.071	0.079		00:24:07	0.074	0.072	0.079		00:24:07	0.071	0.072	0.079
00:24:27	24.45	0.072	0.072	0.079		00:24:27	0.072	0.071	0.079		00:24:27	0.074	0.072	0.079		00:24:27	0.071	0.072	0.079
00:24:47	24.7833	0.073	0.073	0.079		00:24:47	0.073	0.071	0.079		00:24:47	0.074	0.073	0.079		00:24:47	0.072	0.073	0.079
00:25:07	25.1167	0.072	0.072	0.079		00:25:07	0.072	0.071	0.079		00:25:07	0.074	0.073	0.079		00:25:07	0.071	0.072	0.079
00:25:27	25.45	0.073	0.073	0.08		00:25:27	0.073	0.071	0.08		00:25:27	0.074	0.073	0.08		00:25:27	0.072	0.073	0.08
00:25:47	25.7833	0.072	0.073	0.08		00:25:47	0.073	0.071	0.08		00:25:47	0.074	0.073	0.08		00:25:47	0.072	0.073	0.08
00:26:07	26.1167	0.073	0.073	0.08		00:26:07	0.073	0.071	0.08		00:26:07	0.074	0.073	0.08		00:26:07	0.072	0.073	0.08
00:26:27	26.45	0.072	0.073	0.08		00:26:27	0.072	0.071	0.08		00:26:27	0.074	0.073	0.08		00:26:27	0.071	0.072	0.08
00:26:47	26.7833	0.072	0.073	0.08		00:26:47	0.073	0.071	0.08		00:26:47	0.074	0.073	0.08		00:26:47	0.072	0.072	0.08
00:27:07	27.1167	0.072	0.072	0.08		00:27:07	0.072	0.071	0.08		00:27:07	0.074	0.073	0.08		00:27:07	0.071	0.072	0.08
00:27:27	27.45	0.072	0.072	0.081		00:27:27	0.072	0.071	0.081		00:27:27	0.074	0.073	0.081		00:27:27	0.071	0.072	0.081
00:27:47	27.7833	0.072	0.073	0.081		00:27:47	0.073	0.071	0.081		00:27:47	0.075	0.073	0.081		00:27:47	0.072	0.072	0.081
00:28:07	28.1167	0.072	0.072	0.081		00:28:07	0.072	0.071	0.081		00:28:07	0.075	0.073	0.081		00:28:07	0.071	0.072	0.081
00:28:27	28.45	0.073	0.073	0.081		00:28:27	0.072	0.071	0.081		00:28:27	0.075	0.073	0.081		00:28:27	0.072	0.072	0.081
00:28:47	28.7833	0.072	0.073	0.081		00:28:47	0.073	0.071	0.081		00:28:47	0.075	0.073	0.081		00:28:47	0.071	0.072	0.081
00:29:07	29.1167	0.073	0.073	0.081		00:29:07	0.073	0.071	0.081		00:29:07	0.075	0.073	0.081		00:29:07	0.072	0.072	0.081
00:29:27	29.45	0.073	0.073	0.082		00:29:27	0.073	0.071	0.082		00:29:27	0.075	0.073	0.082		00:29:27	0.072	0.072	0.082
00:29:47	29.7833	0.073	0.073	0.082		00:29:47	0.072	0.071	0.082		00:29:47	0.075	0.073	0.082		00:29:47	0.071	0.072	0.082
00:30:07	30.1167	0.073	0.073	0.082		00:30:07	0.072	0.071	0.082		00:30:07	0.075	0.073	0.082		00:30:07	0.071	0.072	0.082
00:30:27	30.45	0.073	0.073	0.082		00:30:27	0.073	0.071	0.082		00:30:27	0.076	0.073	0.082		00:30:27	0.072	0.073	0.082
00:30:47	30.7833	0.073	0.073	0.082		00:30:47	0.073	0.071	0.082		00:30:47	0.076	0.074	0.082		00:30:47	0.072	0.072	0.082
00:31:07	31.1167	0.073	0.073	0.082		00:31:07	0.073	0.071	0.082		00:31:07	0.076	0.074	0.082		00:31:07	0.072	0.073	0.082
00:31:27	31.45	0.073	0.073	0.083		00:31:27	0.073	0.071	0.083		00:31:27	0.076	0.074	0.083		00:31:27	0.072	0.073	0.083
00:31:47	31.7833	0.073	0.073	0.083		00:31:47	0.073	0.071	0.083		00:31:47	0.076	0.074	0.083		00:31:47	0.072	0.072	0.083
00:32:07	32.1167	0.073	0.073	0.083		00:32:07	0.073	0.071	0.083		00:32:07	0.076	0.074	0.083		00:32:07	0.072	0.073	0.083
00:32:27	32.45	0.073	0.073	0.083		00:32:27	0.073	0.071	0.083		00:32:27	0.076	0.074	0.083		00:32:27	0.071	0.072	0.083
00:32:47	32.7833	0.073	0.073	0.083		00:32:47	0.073	0.071	0.083		00:32:47	0.077	0.074	0.083		00:32:47	0.072	0.073	0.083
00:33:07	33.1167	0.073	0.073	0.084		00:33:07	0.073	0.071	0.084		00:33:07	0.077	0.074	0.084		00:33:07	0.072	0.073	0.084
00:33:27	33.45	0.073	0.073	0.083		00:33:27	0.073	0.071	0.083		00:33:27	0.077	0.074	0.083		00:33:27	0.071	0.072	0.083
00:33:47	33.7833	0.073	0.073	0.084		00:33:47	0.072	0.071	0.084		00:33:47	0.077	0.074	0.084		00:33:47	0.071	0.072	0.084
00:34:07	34.1167	0.073	0.073	0.084		00:34:07	0.073	0.071	0.084		00:34:07	0.077	0.074	0.084		00:34:07	0.071	0.073	0.084
00:34:27	34.45	0.073	0.073	0.084		00:34:27	0.073	0.071	0.084		00:34:27	0.077	0.074	0.084		00:34:27	0.072	0.073	0.084
00:34:47	34.7833	0.073	0.073	0.084		00:34:47	0.073	0.071	0.084		00:34:47	0.077	0.074	0.084		00:34:47	0.072	0.072	0.084
00:35:07	35.1167	0.073	0.073	0.084		00:35:07	0.073	0.071	0.084		00:35:07	0.078	0.075	0.084		00:35:07	0.072	0.073	0.084
00:35:27	35.45	0.073	0.073	0.085		00:35:27	0.073	0.071	0.085		00:35:27	0.078	0.075	0.085		00:35:27	0.072	0.072	0.085
00:35:47	35.7833	0.073	0.074	0.085		00:35:47	0.073	0.071	0.085		00:35:47	0.078	0.075	0.085		00:35:47	0.072	0.073	0.085
00:36:07	36.1167	0.073	0.073	0.085		00:36:07	0.073	0.071	0.085		00:36:07	0.078	0.075	0.085		00:36:07	0.071	0.072	0.085
00:36:27	36.45	0.073	0.073	0.085		00:36:27	0.073	0.071	0.085		00:36:27	0.078	0.074	0.085		00:36:27	0.072	0.072	0.085
00:36:47	36.7833	0.073	0.073	0.085		00:36:47	0.073	0.071	0.085		00:36:47	0.078	0.074	0.085		00:36:47	0.071	0.072	0.085
00:37:07	37.1167	0.073	0.074	0.085		00:37:07	0.073	0.071	0.085		00:37:07	0.079	0.075	0.085		00:37:07	0.072	0.073	0.085
00:37:27	37.45	0.073	0.073	0.085		00:37:27	0.073	0.071	0.085		00:37:27	0.079	0.075	0.085		00:37:27	0.071	0.073	0.085
00:37:47	37.7833	0.073	0.074	0.085		00:37:47	0.073	0.071	0.085		00:37:47	0.079	0.075	0.085		00:37:47	0.072	0.073	0.085
00:38:07	38.1167	0.073	0.074	0.086		00:38:07	0.073	0.071	0.086		00:38:07	0.079	0.075	0.086		00:38:07	0.072	0.073	0.086
00:38:27	38.45	0.073	0.073	0.085		00:38:27	0.073	0.071	0.085		00:38:27	0.079	0.075	0.085		00:38:27	0.071	0.073	0.085
00:38:47	38.7833	0.073	0.074	0.086		00:38:47	0.073	0.071	0.086		00:38:47	0.079	0.075	0.086		00:38:47	0.072	0.072	0.086
00:39:07	39.1167	0.073	0.074	0.086		00:39:07	0.073	0.071	0.086		00:39:07	0.08	0.075	0.086		00:39:07	0.072	0.073	0.086
00:39:27	39.45	0.073	0.074	0.086		00:39:27	0.073	0.071	0.086		00:39:27	0.08	0.075	0.086		00:39:27	0.072	0.073	0.086
00:39:47	39.7833	0.073	0.074	0.086		00:39:47	0.073	0.071	0.086		00:39:47	0.08	0.075	0.086		00:39:47	0.072	0.073	0.086
00:40:07	40.1167	0.073		0.086		00:40:07	0.073	0.071	0.086		00:40:07	0.08	0.076	0.086		00:40:07	0.072	0.073	0.086
00:40:27	40.45	0.073	0.074	0.086		00:40:27	0.073	0.071	0.086		00:40:27	0.08	0.075	0.086		00:40:27	0.071	0.073	0.086
00:40:47	40.7833	0.073	0.074	0.086		00:40:47	0.073	0.071	0.086		00:40:47	0.08	0.075	0.086		00:40:47	0.072	0.072	0.086
00:41:07	41.1167	0.073	0.074	0.086		00:41:07	0.073	0.071	0.086		00:41:07	0.081	0.076	0.086		00:41:07	0.071	0.073	0.086
00:41:27	41.45	0.074	0.074	0.087		00:41:27	0.073	0.071	0.087		00:41:27	0.081	0.076	0.087		00:41:27	0.072	0.073	0.087
00:41:47	41.7833	0.074	0.074	0.087		00:41:47	0.073	0.072	0.087		00:41:47	0.081	0.076	0.087		00:41:47	0.072	0.073	0.087
00:42:07	42.1167	0.074	0.074	0.087		00:42:07	0.073	0.071	0.087		00:42:07	0.081	0.076	0.087		00:42:07	0.072	0.073	0.087
00:42:27	42.45	0.074	0.074	0.087		00:42:27	0.073	0.071	0.087		00:42:27	0.082	0.076	0.087		00:42:27	0.072	0.073	0.087
00:42:47	42.7833	0.074		0.087		00:42:47	0.073	0.071	0.087		00:42:47	0.082	0.076	0.087		00:42:47	0.072	0.073	0.087
00:43:07	43.1167	0.074	0.075	0.087		00:43:07	0.073	0.071	0.087		00:43:07	0.082	0.076	0.087		00:43:07	0.072	0.073	0.087
00:43:27	43.45	0.074	0.074	0.087		00:43:27	0.073	0.071	0.087		00:43:27	0.082	0.076	0.087		00:43:27	0.072	0.073	0.087
00:43:47	43.7833	0.074		0.087		00:43:47	0.073	0.071	0.087		00:43:47	0.082	0.077	0.087		00:43:47	0.072	0.073	0.087
00:44:07	44.1167	0.074	0.074	0.087		00:44:07	0.073	0.071	0.087		00:44:07	0.083	0.082	0.087		00:44:07	0.072	0.073	0.087
00:44:27	44.45	0.074	0.074	0.088		00:44:27	0.077	0.071	0.088		00:44:27	0.083	0.078	0.088		00:44:27	0.072	0.073	0.088
00:44:47	44.7833	0.074	0.074	0.088		00:44:47	0.073	0.071	0.088		00:44:47	0.083	0.077	0.088		00:44:47	0.072	0.073	0.088
00:45:07	45.1167			0.088		00:45:07	0.073	0.071	0.088		00:45:07	0.083	0.083	0.088		00:45:07	0.072	0.072	0.088
00:45:27	45.45	0.074	0.075	0.088		00:45:27	0.073	0.071	0.088		00:45:27	0.084	0.077	0.088		00:45:27	0.072	0.073	0.088
00:45:47	45.7833	0.074	0.074	0.088		00:45:47	0.073	0.071	0.088		00:45:47	0.084	0.078	0.088		00:45:47	0.071	0.073	0.088
00:46:07	46.1167	0.074	0.075	0.088		00:46:07	0.073	0.071	0.088		00:46:07	0.084	0.077	0.088		00:46:07	0.072	0.073	0.088
00:46:27	46.45	0.074	0.075	0.088		00:46:27	0.073	0.071	0.088		00:46:27	0.084	0.08	0.088		00:46:27	0.072	0.073	0.088
00:46:47	46.7833	0.074	0.075	0.088		00:46:47	0.073	0.071	0.088		00:46:47	0.085	0.077	0.088		00:46:47	0.072	0.073	0.088
00:47:07	47.1167	0.074	0.075	0.088		00:47:07	0.073	0.071	0.088		00:47:07	0.085	0.077	0.088		00:47:07	0.072	0.073	0.088
00:47:27	47.45	0.074	0.075	0.088		00:47:27	0.073	0.071	0.088		00:47:27	0.085	0.078	0.088		00:47:27	0.072	0.073	0.088
00:47:47	47.7833	0.074	0.075	0.088		00:47:47	0.073	0.071	0.088		00:47:47	0.085	0.085	0.088		00:47:47	0.072	0.072	0.088
00:48:07	48.1167	0.074	0.075	0.088		00:48:07	0.073	0.071	0.088		00:48:07	0.086	0.078	0.088		00:48:07	0.072	0.073	0.088
00:48:27	48.45	0.074	0.075	0.088		00:48:27	0.074	0.071	0.088		00:48:27	0.086	0.078	0.088		00:48:27	0.071	0.073	0.088
00:48:47	48.7833	0.075		0.088		00:48:47	0.073	0.071	0.088		00:48:47	0.086	0.078	0.088		00:48:47	0.072	0.073	0.088
00:49:07	49.1167	0.075	0.075	0.089		00:49:07	0.073	0.071	0.089		00:49:07	0.086	0.078	0.089		00:49:07	0.072	0.073	0.089
00:49:27	49.45	0.074	0.075	0.088		00:49:27	0.073	0.071	0.088		00:49:27	0.087	0.078	0.088		00:49:27	0.072	0.073	0.088
00:49:47	49.7833	0.074	0.075	0.089		00:49:47	0.073	0.071	0.089		00:49:47	0.087	0.082	0.089		00:49:47	0.072	0.073	0.089
00:50:07	50.1167	0.074	0.075	0.089		00:50:07	0.073	0.071	0.089		00:50:07	0.087	0.078	0.089		00:50:07	0.072	0.073	0.089
00:50:27	50.45	0.074		0.089		00:50:27	0.073	0.071	0.089		00:50:27	0.087	0.078	0.089		00:50:27	0.072	0.073	0.089
00:50:47	50.7833	0.075	0.076	0.089		00:50:47	0.073	0.072	0.089		00:50:47	0.088	0.079	0.089		00:50:47	0.072	0.073	0.089
00:51:07	51.1167	0.075	0.075	0.089		00:51:07	0.073	0.071	0.089		00:51:07	0.088	0.079	0.089		00:51:07	0.072	0.073	0.089
00:51:27	51.45	0.075	0.076	0.089		00:51:27	0.073	0.071	0.089		00:51:27	0.088	0.083	0.089		00:51:27	0.072	0.073	0.089
00:51:47	51.7833	0.075	0.076	0.089		00:51:47	0.073	0.071	0.089		00:51:47	0.088	0.08	0.089		00:51:47	0.072	0.073	0.089
00:52:07	52.1167	0.075		0.089		00:52:07	0.073	0.071	0.089		00:52:07	0.089	0.079	0.089		00:52:07	0.072	0.073	0.089
00:52:27	52.45	0.075	0.076	0.089		00:52:27	0.073	0.072	0.089		00:52:27	0.089	0.079	0.089		00:52:27	0.072	0.073	0.089
00:52:47	52.7833	0.075	0.076	0.089		00:52:47	0.073	0.071	0.089		00:52:47	0.089	0.08	0.089		00:52:47	0.072	0.073	0.089
00:53:07	53.1167	0.075	0.076	0.089		00:53:07	0.073	0.071	0.089		00:53:07	0.089	0.08	0.089		00:53:07	0.072	0.073	0.089
00:53:27	53.45	0.075	0.076	0.09		00:53:27	0.073	0.072	0.09		00:53:27	0.09	0.08	0.09		00:53:27	0.072	0.073	0.09
00:53:47	53.7833	0.075		0.089		00:53:47	0.073	0.071	0.089		00:53:47	0.09	0.08	0.089		00:53:47	0.072	0.073	0.089
00:54:07	54.1167	0.075	0.076	0.089		00:54:07	0.073	0.071	0.089		00:54:07	0.09	0.08	0.089		00:54:07	0.072	0.073	0.089
00:54:27	54.45	0.075		0.089		00:54:27	0.073	0.071	0.089		00:54:27	0.09	0.082	0.089		00:54:27	0.072	0.073	0.089
00:54:47	54.7833	0.075	0.076	0.09		00:54:47	0.073	0.072	0.09		00:54:47	0.091	0.08	0.09		00:54:47	0.072	0.073	0.09
00:55:07	55.1167		0.076	0.089		00:55:07	0.073	0.071	0.089		00:55:07	0.091	0.081	0.089		00:55:07	0.072	0.073	0.089
00:55:27	55.45	0.075	0.076	0.089		00:55:27	0.073	0.071	0.089		00:55:27	0.091	0.08	0.089		00:55:27	0.072	0.072	0.089
00:55:47	55.7833	0.075	0.076	0.09		00:55:47	0.073	0.072	0.09		00:55:47	0.091	0.081	0.09		00:55:47	0.072	0.073	0.09
00:56:07	56.1167	0.075	0.077	0.09		00:56:07	0.073	0.072	0.09		00:56:07	0.092	0.085	0.09		00:56:07	0.072	0.073	0.09
00:56:27	56.45	0.075		0.09		00:56:27	0.073	0.071	0.09		00:56:27	0.092	0.081	0.09		00:56:27	0.072	0.073	0.09
00:56:47	56.7833	0.075	0.076	0.09		00:56:47	0.073	0.071	0.09		00:56:47	0.092	0.081	0.09		00:56:47	0.072	0.073	0.09
00:57:07	57.1167	0.075	0.077	0.09		00:57:07	0.077	0.071	0.09		00:57:07	0.092	0.081	0.09		00:57:07	0.072	0.073	0.09
00:57:27	57.45	0.076	0.077	0.09		00:57:27	0.073	0.071	0.09		00:57:27	0.093	0.081	0.09		00:57:27	0.072	0.073	0.09
00:57:47	57.7833	0.075	0.077	0.09		00:57:47	0.073	0.071	0.09		00:57:47	0.092	0.081	0.09		00:57:47	0.072	0.073	0.09
00:58:07	58.1167	0.075	0.077	0.09		00:58:07	0.073	0.071	0.09		00:58:07	0.093	0.086	0.09		00:58:07	0.072	0.073	0.09
00:58:27	58.45	0.076		0.09		00:58:27	0.073	0.071	0.09		00:58:27	0.093	0.084	0.09		00:58:27	0.072	0.073	0.09
00:58:47	58.7833		0.077	0.09		00:58:47	0.073	0.071	0.09		00:58:47	0.093	0.081	0.09		00:58:47	0.072	0.073	0.09
00:59:07	59.1167	0.075	0.077	0.09		00:59:07	0.073	0.071	0.09		00:59:07	0.093	0.082	0.09		00:59:07	0.072	0.073	0.09
00:59:27	59.45	0.076	0.077	0.09		00:59:27	0.073	0.072	0.09		00:59:27	0.094	0.082	0.09		00:59:27	0.072	0.073	0.09
00:59:47	59.7833	0.076	0.077	0.09		00:59:47	0.073	0.071	0.09		00:59:47	0.094	0.092	0.09		00:59:47	0.072	0.073	0.09
01:00:07	60.1167	0.076		0.09		01:00:07	0.073	0.072	0.09		01:00:07	0.094	0.082	0.09		01:00:07	0.072	0.073	0.09
01:00:27	60.45	0.076	0.077	0.09		01:00:27	0.073	0.071	0.09		01:00:27	0.094	0.09	0.09		01:00:27	0.072	0.073	0.09
01:00:47	60.7833	0.078		0.09		01:00:47	0.073	0.071	0.09		01:00:47	0.095	0.083	0.09		01:00:47	0.072	0.073	0.09
01:01:07	61.1167	0.076	0.078	0.09		01:01:07	0.073	0.071	0.09		01:01:07	0.095	0.083	0.09		01:01:07	0.072	0.073	0.09
01:01:27	61.45	0.076	0.078	0.09		01:01:27	0.073	0.071	0.09		01:01:27	0.095	0.083	0.09		01:01:27	0.072	0.073	0.09
01:01:47	61.7833	0.076		0.09		01:01:47	0.073	0.072	0.09		01:01:47	0.095	0.083	0.09		01:01:47	0.072	0.073	0.09
01:02:07	62.1167	0.076	0.078	0.09		01:02:07	0.074	0.071	0.09		01:02:07	0.095	0.083	0.09		01:02:07	0.072	0.073	0.09
01:02:27	62.45	0.076	0.078	0.09		01:02:27	0.073	0.071	0.09		01:02:27	0.095	0.083	0.09		01:02:27	0.072	0.073	0.09
01:02:47	62.7833	0.076	0.078	0.09		01:02:47	0.073	0.071	0.09		01:02:47	0.096	0.083	0.09		01:02:47	0.072	0.073	0.09
01:03:07	63.1167	0.076	0.078	0.09		01:03:07	0.073	0.071	0.09		01:03:07	0.096	0.083	0.09		01:03:07	0.072	0.073	0.09
01:03:27	63.45	0.077	0.078	0.09		01:03:27	0.073	0.071	0.09		01:03:27	0.096	0.083	0.09		01:03:27	0.072	0.073	0.09
01:03:47	63.7833	0.077		0.09		01:03:47	0.073	0.072	0.09		01:03:47	0.096	0.084	0.09		01:03:47	0.072	0.073	0.09
01:04:07	64.1167	0.077	0.078	0.09		01:04:07	0.073	0.071	0.09		01:04:07	0.096	0.085	0.09		01:04:07	0.072	0.073	0.09
01:04:27	64.45	0.076	0.078	0.09		01:04:27	0.073	0.071	0.09		01:04:27	0.096	0.087	0.09		01:04:27	0.072	0.073	0.09
01:04:47	64.7833	0.077	0.078	0.09		01:04:47	0.073	0.071	0.09		01:04:47	0.097	0.084	0.09		01:04:47	0.072	0.073	0.09
01:05:07	65.1167	0.076	0.078	0.09		01:05:07	0.073	0.071	0.09		01:05:07	0.097	0.084	0.09		01:05:07	0.072	0.073	0.09
01:05:27	65.45	0.077	0.079	0.09		01:05:27	0.073	0.072	0.09		01:05:27	0.097	0.084	0.09		01:05:27	0.072	0.073	0.09
01:05:47	65.7833	0.077		0.09		01:05:47	0.073	0.071	0.09		01:05:47	0.097	0.084	0.09		01:05:47	0.072	0.073	0.09
01:06:07	66.1167	0.077	0.079			01:06:07	0.074	0.073	0.091		01:06:07	0.098	0.085	0.091		01:06:07	0.072	0.073	0.091
01:06:27	66.45	0.077	0.079	0.09		01:06:27	0.073	0.071	0.09		01:06:27	0.098	0.085	0.09		01:06:27	0.072	0.073	0.09
01:06:47	66.7833	0.077	0.079	0.09		01:06:47	0.073	0.071	0.09		01:06:47	0.098	0.085	0.09		01:06:47	0.072	0.073	0.09
01:07:07	67.1167	0.077	0.079	0.09		01:07:07	0.073	0.071	0.09		01:07:07	0.098	0.091	0.09		01:07:07	0.072	0.073	0.09
01:07:27	67.45	0.077	0.079	0.09		01:07:27	0.073	0.071	0.09		01:07:27	0.098	0.088	0.09		01:07:27	0.072	0.073	0.09
01:07:47	67.7833	0.077	0.08	0.09		01:07:47	0.075	0.071	0.09		01:07:47	0.098	0.088	0.09		01:07:47	0.072	0.073	0.09
01:08:07	68.1167	0.077	0.079	0.09		01:08:07	0.073	0.071	0.09		01:08:07	0.098	0.087	0.09		01:08:07	0.072	0.073	0.09
01:08:27	68.45	0.077	0.079	0.09		01:08:27	0.073	0.071	0.09		01:08:27	0.098	0.085	0.09		01:08:27	0.072	0.073	0.09
01:08:47	68.7833	0.077	0.08	0.09		01:08:47	0.073	0.071	0.09		01:08:47	0.099	0.085	0.09		01:08:47	0.072	0.073	0.09
01:09:07	69.1167	0.077	0.08	0.09		01:09:07	0.073	0.072	0.09		01:09:07	0.099	0.086	0.09		01:09:07	0.072	0.073	0.09
01:09:27	69.45	0.077	0.08	0.09		01:09:27	0.073	0.071	0.09		01:09:27	0.099	0.092	0.09		01:09:27	0.072	0.073	0.09
01:09:47	69.7833	0.078	0.08	0.09		01:09:47	0.074	0.071	0.09		01:09:47	0.099	0.087	0.09		01:09:47	0.072	0.073	0.09
01:10:07	70.1167	0.077	0.079	0.09		01:10:07	0.073	0.071	0.09		01:10:07	0.099	0.086	0.09		01:10:07	0.072	0.073	0.09
01:10:27	70.45	0.077	0.08	0.09		01:10:27	0.073	0.071	0.09		01:10:27	0.099	0.086	0.09		01:10:27	0.072	0.073	0.09
01:10:47	70.7833	0.078	0.08	0.09		01:10:47	0.073	0.071	0.09		01:10:47	0.099	0.086	0.09		01:10:47	0.072	0.073	0.09
01:11:07	71.1167	0.078	0.08	0.09		01:11:07	0.073	0.072	0.09		01:11:07	0.1	0.087	0.09		01:11:07	0.072	0.073	0.09
01:11:27	71.45	0.078	0.08	0.09		01:11:27	0.073	0.071	0.09		01:11:27	0.099	0.087	0.09		01:11:27	0.072	0.073	0.09
01:11:47	71.7833	0.078	0.08	0.09		01:11:47	0.073	0.071	0.09		01:11:47	0.1	0.087	0.09		01:11:47	0.072	0.073	0.09
01:12:07	72.1167	0.078	0.08	0.09		01:12:07	0.073	0.071	0.09		01:12:07	0.1	0.087	0.09		01:12:07	0.072	0.073	0.09
01:12:27	72.45	0.078	0.08	0.09		01:12:27	0.073	0.071	0.09		01:12:27	0.1	0.087	0.09		01:12:27	0.072	0.073	0.09
01:12:47	72.7833	0.078	0.081	0.09		01:12:47	0.073	0.071	0.09		01:12:47	0.1	0.087	0.09		01:12:47	0.072	0.073	0.09
01:13:07	73.1167	0.078	0.081	0.09		01:13:07	0.073	0.071	0.09		01:13:07	0.1	0.087	0.09		01:13:07	0.072	0.073	0.09
01:13:27	73.45	0.078	0.081	0.09		01:13:27	0.073	0.071	0.09		01:13:27	0.1	0.087	0.09		01:13:27	0.072	0.073	0.09
01:13:47	73.7833	0.078	0.08	0.09		01:13:47	0.073	0.071	0.09		01:13:47	0.1	0.087	0.09		01:13:47	0.072	0.073	0.09
01:14:07	74.1167	0.078	0.081	0.09		01:14:07	0.073	0.071	0.09		01:14:07	0.1	0.087	0.09		01:14:07	0.072	0.073	0.09
01:14:27	74.45	0.078	0.081	0.09		01:14:27	0.073	0.071	0.09		01:14:27	0.1	0.088	0.09		01:14:27	0.072	0.073	0.09
01:14:47	74.7833	0.078	0.081	0.09		01:14:47	0.073	0.071	0.09		01:14:47	0.1	0.088	0.09		01:14:47	0.072	0.073	0.09
01:15:07	75.1167	0.078	0.081	0.09		01:15:07	0.073	0.071	0.09		01:15:07	0.1	0.088	0.09		01:15:07	0.072	0.073	0.09
01:15:27	75.45	0.078	0.081	0.09		01:15:27	0.073	0.071	0.09		01:15:27	0.1	0.088	0.09		01:15:27	0.072	0.073	0.09
01:15:47	75.7833	0.079	0.081	0.09		01:15:47	0.073	0.071	0.09		01:15:47	0.101	0.088	0.09		01:15:47	0.072	0.073	0.09
01:16:07	76.1167	0.078	0.082	0.09		01:16:07	0.073	0.071	0.09		01:16:07	0.101	0.089	0.09		01:16:07	0.072	0.073	0.09
01:16:27	76.45	0.078	0.081	0.089		01:16:27	0.073	0.071	0.089		01:16:27	0.1	0.088	0.089		01:16:27	0.072	0.072	0.089
01:16:47	76.7833	0.079	0.081	0.089		01:16:47	0.073	0.071	0.089		01:16:47	0.101	0.089	0.089		01:16:47	0.072	0.073	0.089
01:17:07	77.1167	0.079	0.082	0.09		01:17:07	0.073	0.071	0.09		01:17:07	0.101	0.096	0.09		01:17:07	0.072	0.073	0.09
01:17:27	77.45	0.079	0.082	0.09		01:17:27	0.073	0.071	0.09		01:17:27	0.101	0.089	0.09		01:17:27	0.072	0.073	0.09
01:17:47	77.7833	0.079	0.082	0.09		01:17:47	0.073	0.072	0.09		01:17:47	0.101	0.089	0.09		01:17:47	0.072	0.073	0.09
01:18:07	78.1167	0.079	0.083	0.089		01:18:07	0.073	0.071	0.089		01:18:07	0.101	0.089	0.089		01:18:07	0.072	0.073	0.089
01:18:27	78.45	0.079	0.082	0.09		01:18:27	0.073	0.071	0.09		01:18:27	0.101	0.09	0.09		01:18:27	0.072	0.073	0.09
01:18:47	78.7833	0.079	0.082	0.089		01:18:47	0.073	0.071	0.089		01:18:47	0.101	0.09	0.089		01:18:47	0.072	0.073	0.089
01:19:07	79.1167	0.079	0.082	0.09		01:19:07	0.073	0.071	0.09		01:19:07	0.101	0.09	0.09		01:19:07	0.072	0.073	0.09
01:19:27	79.45	0.08	0.083	0.089		01:19:27	0.073	0.071	0.089		01:19:27	0.101	0.09	0.089		01:19:27	0.072	0.073	0.089
01:19:47	79.7833	0.079	0.082	0.089		01:19:47	0.073	0.071	0.089		01:19:47	0.101	0.09	0.089		01:19:47	0.072	0.073	0.089
01:20:07	80.1167	0.08	0.083	0.089		01:20:07	0.073	0.071	0.089		01:20:07	0.101	0.09	0.089		01:20:07	0.072	0.073	0.089
01:20:27	80.45	0.079	0.083	0.089		01:20:27	0.073	0.071	0.089		01:20:27	0.101	0.09	0.089		01:20:27	0.072	0.073	0.089
01:20:47	80.7833	0.079	0.083	0.09		01:20:47	0.073	0.071	0.09		01:20:47	0.101	0.09	0.09		01:20:47	0.072	0.073	0.09
01:21:07	81.1167	0.08	0.083	0.09		01:21:07	0.073	0.072	0.09		01:21:07	0.101	0.091	0.09		01:21:07	0.072	0.073	0.09
01:21:27	81.45	0.08	0.083	0.089		01:21:27	0.073	0.072	0.089		01:21:27	0.101	0.091	0.089		01:21:27	0.072	0.073	0.089
01:21:47	81.7833	0.08	0.083	0.089		01:21:47	0.073	0.071	0.089		01:21:47	0.101	0.092	0.089		01:21:47	0.072	0.073	0.089
01:22:07	82.1167	0.08	0.083	0.089		01:22:07	0.073	0.071	0.089		01:22:07	0.101	0.091	0.089		01:22:07	0.072	0.073	0.089
01:22:27	82.45	0.08	0.083	0.089		01:22:27	0.074	0.071	0.089		01:22:27	0.101	0.091	0.089		01:22:27	0.072	0.073	0.089
01:22:47	82.7833	0.08	0.084	0.089		01:22:47	0.073	0.072	0.089		01:22:47	0.101	0.091	0.089		01:22:47	0.072	0.073	0.089
01:23:07	83.1167	0.08	0.084	0.089		01:23:07	0.073	0.071	0.089		01:23:07	0.101	0.091	0.089		01:23:07	0.072	0.073	0.089
01:23:27	83.45	0.08	0.084	0.089		01:23:27	0.073	0.072	0.089		01:23:27	0.101	0.092	0.089		01:23:27	0.072	0.073	0.089
01:23:47	83.7833	0.08	0.084	0.089		01:23:47	0.073	0.071	0.089		01:23:47	0.101	0.092	0.089		01:23:47	0.072	0.073	0.089
01:24:07	84.1167	0.08	0.084	0.089		01:24:07	0.073	0.072	0.089		01:24:07	0.101	0.092	0.089		01:24:07	0.072	0.073	0.089
01:24:27	84.45	0.08	0.084	0.089		01:24:27	0.073	0.071	0.089		01:24:27	0.101	0.092	0.089		01:24:27	0.072	0.073	0.089
01:24:47	84.7833	0.081	0.085	0.089		01:24:47	0.073	0.072	0.089		01:24:47	0.101	0.092	0.089		01:24:47	0.072	0.073	0.089
01:25:07	85.1167	0.08	0.084	0.088		01:25:07	0.073	0.071	0.088		01:25:07	0.101	0.092	0.088		01:25:07	0.072	0.073	0.088
01:25:27	85.45	0.081	0.084	0.089		01:25:27	0.073	0.072	0.089		01:25:27	0.101	0.092	0.089		01:25:27	0.072	0.074	0.089
01:25:47	85.7833	0.081	0.084	0.089		01:25:47	0.073	0.071	0.089		01:25:47	0.101	0.092	0.089		01:25:47	0.072	0.073	0.089
01:26:07	86.1167	0.081	0.084	0.089		01:26:07	0.073	0.072	0.089		01:26:07	0.101	0.092	0.089		01:26:07	0.072	0.073	0.089
01:26:27	86.45	0.081	0.085	0.088		01:26:27	0.073	0.071	0.088		01:26:27	0.101	0.092	0.088		01:26:27	0.072	0.073	0.088
01:26:47	86.7833	0.081	0.084	0.088		01:26:47	0.074	0.071	0.088		01:26:47	0.1	0.092	0.088		01:26:47	0.072	0.073	0.088
01:27:07	87.1167	0.081	0.085	0.089		01:27:07	0.073	0.072	0.089		01:27:07	0.101	0.093	0.089		01:27:07	0.072	0.073	0.089
01:27:27	87.45	0.081	0.085	0.089		01:27:27	0.074	0.072	0.089		01:27:27	0.1	0.093	0.089		01:27:27	0.072	0.073	0.089
01:27:47	87.7833	0.081	0.085	0.089		01:27:47	0.073	0.072	0.089		01:27:47	0.1	0.093	0.089		01:27:47	0.072	0.073	0.089
01:28:07	88.1167	0.082	0.088	0.088		01:28:07	0.073	0.072	0.088		01:28:07	0.1	0.093	0.088		01:28:07	0.072	0.073	0.088
01:28:27	88.45	0.081	0.085	0.088		01:28:27	0.073	0.071	0.088		01:28:27	0.1	0.093	0.088		01:28:27	0.072	0.073	0.088
01:28:47	88.7833	0.081	0.085	0.088		01:28:47	0.073	0.071	0.088		01:28:47	0.1	0.093	0.088		01:28:47	0.072	0.073	0.088
01:29:07	89.1167	0.082	0.085	0.088		01:29:07	0.073	0.072	0.088		01:29:07	0.1	0.093	0.088		01:29:07	0.072	0.073	0.088
01:29:27	89.45	0.082	0.086	0.088		01:29:27	0.073	0.071	0.088		01:29:27	0.099	0.093	0.088		01:29:27	0.072	0.073	0.088
01:29:47	89.7833	0.082	0.085	0.088		01:29:47	0.073	0.071	0.088		01:29:47	0.099	0.093	0.088		01:29:47	0.072	0.073	0.088
01:30:07	90.1167	0.082	0.086	0.088		01:30:07	0.073	0.071	0.088		01:30:07	0.099	0.093	0.088		01:30:07	0.072	0.073	0.088

## Sheet: Figure 4B
Raw Data:																	Normalized Data:	Normalized Data:
Kinetic read	A1	A2	A3	B7	A5	A6	B10	A8	A9	C1	A11	A12	B1	B2	B3		Kinetic read	Kinetic read	CS (1)	HSCA2G87D(2)	SSR1 (2)	ISU1 (2)	CS + HSCA2(1:2)	CS + SSR1 (1:2)	CS + ISU1 (1:2)	HSCA2 + SSR1 (2:2)	HSCA2+ ISU1 (2:2)	SSR1 + ISU1 (2:2)	CS + HSCA2 + SSR1 (1:2:2)	CS + HSCA2 + ISU1 (1:2:2)	CS + SSR1 + ISU1 (1:2:2)	HSCA2 + SSR1 + ISU1 (2:2:2)	CS + HSCA2 + SSR1 + ISU1 (1:2:2:2)	CS + HSCA2G87D + SSR1 + ISU1 (1:2:2:2)
00:00:07	0.072	0.074	0.074	0.074	0.074	0.075	0.074	0.077	0.087	0.076	0.076	0.08	0.076	0.077	0.078		00:00:07	0.116667	0.072	0.072	0.072	0.072	0.072	0.072	0.072	0.072	0.075	0.073	0.072	0.072	0.072	0.072	0.072	0.073
00:00:27	0.072	0.074	0.074	0.074	0.074	0.075	0.074	0.077	0.086	0.076	0.076	0.08	0.075	0.077	0.078		00:00:27	0.45	0.072	0.072	0.072	0.072	0.072	0.072	0.072	0.072	0.074	0.073	0.072	0.072	0.071	0.072	0.072	0.073
00:00:47	0.072	0.074	0.074	0.074	0.074	0.075	0.074	0.078	0.085	0.076	0.076	0.08	0.075	0.078	0.078		00:00:47	0.783333	0.072	0.072	0.072	0.072	0.072	0.072	0.072	0.073	0.073	0.073	0.072	0.072	0.071	0.073	0.072	0.075
00:01:07	0.072	0.074	0.074	0.074	0.074	0.075	0.075	0.078	0.085	0.076	0.076	0.08	0.076	0.078	0.079		00:01:07	1.11667	0.072	0.072	0.072	0.072	0.072	0.072	0.073	0.073	0.073	0.073	0.072	0.072	0.072	0.073	0.073	0.078
00:01:27	0.072	0.073	0.073	0.074	0.074	0.074	0.074	0.077	0.084	0.075	0.076	0.08	0.075	0.077	0.078		00:01:27	1.45	0.072	0.071	0.071	0.072	0.072	0.071	0.072	0.072	0.072	0.072	0.072	0.072	0.071	0.072	0.072	0.072
00:01:47	0.072	0.074	0.074	0.074	0.074	0.075	0.075	0.078	0.085	0.076	0.076	0.08	0.076	0.078	0.078		00:01:47	1.78333	0.072	0.072	0.072	0.072	0.072	0.072	0.073	0.073	0.073	0.073	0.072	0.072	0.072	0.073	0.072	0.073
00:02:07	0.072	0.074	0.074	0.075	0.074	0.075	0.075	0.078	0.084	0.075	0.076	0.08	0.076	0.078	0.078		00:02:07	2.11667	0.072	0.072	0.072	0.073	0.072	0.072	0.073	0.073	0.072	0.072	0.072	0.072	0.072	0.073	0.072	0.073
00:02:27	0.072	0.074	0.074	0.075	0.074	0.075	0.074	0.078	0.084	0.075	0.076	0.08	0.076	0.078	0.078		00:02:27	2.45	0.072	0.072	0.072	0.073	0.072	0.072	0.072	0.073	0.072	0.072	0.072	0.072	0.072	0.073	0.072	0.073
00:02:47	0.072	0.074	0.074	0.074	0.074	0.075	0.074	0.078	0.084	0.074	0.076	0.08	0.075	0.078	0.078		00:02:47	2.78333	0.072	0.072	0.072	0.072	0.072	0.072	0.072	0.073	0.072	0.071	0.072	0.072	0.071	0.073	0.072	0.073
00:03:07	0.072	0.073	0.074	0.074	0.074	0.074	0.074	0.078	0.084	0.074	0.076	0.08	0.075	0.077	0.078		00:03:07	3.11667	0.072	0.071	0.072	0.072	0.072	0.071	0.072	0.073	0.072	0.071	0.072	0.072	0.071	0.072	0.072	0.072
00:03:27	0.072	0.074	0.073	0.074	0.074	0.074	0.074	0.078	0.084	0.074	0.076	0.08	0.075	0.077	0.078		00:03:27	3.45	0.072	0.072	0.071	0.072	0.072	0.071	0.072	0.073	0.072	0.071	0.072	0.072	0.071	0.072	0.072	0.073
00:03:47	0.072	0.074	0.074	0.074	0.074	0.075	0.074	0.078	0.084	0.075	0.076	0.08	0.075	0.077	0.078		00:03:47	3.78333	0.072	0.072	0.072	0.072	0.072	0.072	0.072	0.073	0.072	0.072	0.072	0.072	0.071	0.072	0.072	0.073
00:04:07	0.072	0.074	0.074	0.074	0.074	0.075	0.074	0.078	0.084	0.074	0.076	0.08	0.075	0.077	0.078		00:04:07	4.11667	0.072	0.072	0.072	0.072	0.072	0.072	0.072	0.073	0.072	0.071	0.072	0.072	0.071	0.072	0.072	0.072
00:04:27	0.072	0.073	0.073	0.074	0.074	0.074	0.074	0.077	0.084	0.074	0.076	0.08	0.075	0.077	0.078		00:04:27	4.45	0.072	0.071	0.071	0.072	0.072	0.071	0.072	0.072	0.072	0.071	0.072	0.072	0.071	0.072	0.072	0.072
00:04:47	0.072	0.073	0.073	0.073	0.074	0.074	0.074	0.078	0.083	0.074	0.076	0.08	0.075	0.077	0.078		00:04:47	4.78333	0.072	0.071	0.071	0.071	0.072	0.071	0.072	0.073	0.071	0.071	0.072	0.072	0.071	0.072	0.072	0.072
00:05:07	0.073	0.074	0.074	0.074	0.074	0.075	0.074	0.078	0.084	0.074	0.076	0.08	0.075	0.078	0.078		00:05:07	5.11667	0.073	0.072	0.072	0.072	0.072	0.072	0.072	0.073	0.072	0.071	0.072	0.072	0.071	0.073	0.072	0.072
00:05:27	0.072	0.074	0.074	0.074	0.074	0.075	0.074	0.078	0.084	0.074	0.076	0.08	0.075	0.077	0.078		00:05:27	5.45	0.072	0.072	0.072	0.072	0.072	0.072	0.072	0.073	0.072	0.071	0.072	0.072	0.071	0.072	0.072	0.072
00:05:47	0.073	0.074	0.074	0.074	0.074	0.075	0.074	0.078	0.084	0.075	0.077	0.08	0.076	0.077	0.078		00:05:47	5.78333	0.073	0.072	0.072	0.072	0.072	0.072	0.072	0.073	0.072	0.072	0.073	0.072	0.072	0.072	0.072	0.072
00:06:07	0.072	0.073	0.073	0.074	0.074	0.075	0.074	0.077	0.084	0.074	0.076	0.08	0.075	0.077	0.077		00:06:07	6.11667	0.072	0.071	0.071	0.072	0.072	0.072	0.072	0.072	0.072	0.071	0.072	0.072	0.071	0.072	0.071	0.072
00:06:27	0.072	0.073	0.073	0.074	0.074	0.074	0.074	0.078	0.084	0.074	0.077	0.08	0.075	0.077	0.078		00:06:27	6.45	0.072	0.071	0.071	0.072	0.072	0.071	0.072	0.073	0.072	0.071	0.073	0.072	0.071	0.072	0.072	0.072
00:06:47	0.072	0.073	0.073	0.074	0.074	0.074	0.074	0.078	0.083	0.074	0.076	0.08	0.075	0.077	0.077		00:06:47	6.78333	0.072	0.071	0.071	0.072	0.072	0.071	0.072	0.073	0.071	0.071	0.072	0.072	0.071	0.072	0.071	0.072
00:07:07	0.073	0.073	0.073	0.073	0.074	0.074	0.074	0.077	0.083	0.074	0.076	0.08	0.075	0.077	0.077		00:07:07	7.11667	0.073	0.071	0.071	0.071	0.072	0.071	0.072	0.072	0.071	0.071	0.072	0.072	0.071	0.072	0.071	0.072
00:07:27	0.073	0.074	0.073	0.074	0.074	0.074	0.074	0.078	0.083	0.074	0.076	0.08	0.075	0.077	0.077		00:07:27	7.45	0.073	0.072	0.071	0.072	0.072	0.071	0.072	0.073	0.071	0.071	0.072	0.072	0.071	0.072	0.071	0.072
00:07:47	0.073	0.073	0.073	0.073	0.074	0.074	0.074	0.078	0.083	0.074	0.076	0.079	0.075	0.077	0.078		00:07:47	7.78333	0.073	0.071	0.071	0.071	0.072	0.071	0.072	0.073	0.071	0.071	0.072	0.071	0.071	0.072	0.072	0.072
00:08:07	0.072	0.073	0.073	0.073	0.074	0.074	0.074	0.077	0.083	0.074	0.076	0.079	0.075	0.077	0.077		00:08:07	8.11667	0.072	0.071	0.071	0.071	0.072	0.071	0.072	0.072	0.071	0.071	0.072	0.071	0.071	0.072	0.071	0.072
00:08:27	0.073	0.074	0.073	0.073	0.074	0.074	0.074	0.077	0.083	0.074	0.076	0.08	0.075	0.077	0.077		00:08:27	8.45	0.073	0.072	0.071	0.071	0.072	0.071	0.072	0.072	0.071	0.071	0.072	0.072	0.071	0.072	0.071	0.072
00:08:47	0.073	0.073	0.073	0.073	0.073	0.074	0.074	0.077	0.083	0.074	0.076	0.079	0.075	0.077	0.077		00:08:47	8.78333	0.073	0.071	0.071	0.071	0.071	0.071	0.072	0.072	0.071	0.071	0.072	0.071	0.071	0.072	0.071	0.072
00:09:07	0.073	0.074	0.073	0.074	0.074	0.075	0.074	0.077	0.084	0.074	0.076	0.08	0.075	0.077	0.077		00:09:07	9.11667	0.073	0.072	0.071	0.072	0.072	0.072	0.072	0.072	0.072	0.071	0.072	0.072	0.071	0.072	0.071	0.072
00:09:27	0.073	0.074	0.073	0.074	0.074	0.074	0.074	0.078	0.084	0.074	0.076	0.08	0.075	0.077	0.078		00:09:27	9.45	0.073	0.072	0.071	0.072	0.072	0.071	0.072	0.073	0.072	0.071	0.072	0.072	0.071	0.072	0.072	0.072
00:09:47	0.073	0.073	0.073	0.074	0.074	0.074	0.074	0.077	0.083	0.074	0.076	0.08	0.075	0.077	0.077		00:09:47	9.78333	0.073	0.071	0.071	0.072	0.072	0.071	0.072	0.072	0.071	0.071	0.072	0.072	0.071	0.072	0.071	0.072
00:10:07	0.073	0.073	0.073	0.073	0.074	0.074	0.074	0.077	0.083	0.074	0.076	0.08	0.075	0.077	0.077		00:10:07	10.1167	0.073	0.071	0.071	0.071	0.072	0.071	0.072	0.072	0.071	0.071	0.072	0.072	0.071	0.072	0.071	0.072
00:10:27	0.073	0.074	0.073	0.074	0.074	0.074	0.074	0.077	0.083	0.074	0.076	0.08	0.075	0.077	0.077		00:10:27	10.45	0.073	0.072	0.071	0.072	0.072	0.071	0.072	0.072	0.071	0.071	0.072	0.072	0.071	0.072	0.071	0.072
00:10:47	0.073	0.073	0.073	0.073	0.074	0.074	0.074	0.078	0.083	0.074	0.076	0.08	0.075	0.077	0.077		00:10:47	10.7833	0.073	0.071	0.071	0.071	0.072	0.071	0.072	0.073	0.071	0.071	0.072	0.072	0.071	0.072	0.071	0.072
00:11:07	0.073	0.073	0.073	0.073	0.074	0.074	0.074	0.077	0.083	0.074	0.076	0.08	0.075	0.077	0.077		00:11:07	11.1167	0.073	0.071	0.071	0.071	0.072	0.071	0.072	0.072	0.071	0.071	0.072	0.072	0.071	0.072	0.071	0.072
00:11:27	0.073	0.074	0.073	0.074	0.074	0.075	0.074	0.077	0.083	0.074	0.076	0.08	0.075	0.077	0.078		00:11:27	11.45	0.073	0.072	0.071	0.072	0.072	0.072	0.072	0.072	0.071	0.071	0.072	0.072	0.071	0.072	0.072	0.072
00:11:47	0.073	0.073	0.073	0.073	0.073	0.074	0.074	0.077	0.083	0.074	0.076	0.08	0.075	0.077	0.077		00:11:47	11.7833	0.073	0.071	0.071	0.071	0.071	0.071	0.072	0.072	0.071	0.071	0.072	0.072	0.071	0.072	0.071	0.072
00:12:07	0.073	0.074	0.073	0.074	0.074	0.074	0.074	0.077	0.083	0.074	0.076	0.08	0.075	0.077	0.077		00:12:07	12.1167	0.073	0.072	0.071	0.072	0.072	0.071	0.072	0.072	0.071	0.071	0.072	0.072	0.071	0.072	0.071	0.072
00:12:27	0.073	0.073	0.073	0.073	0.074	0.074	0.074	0.077	0.083	0.074	0.076	0.08	0.075	0.077	0.077		00:12:27	12.45	0.073	0.071	0.071	0.071	0.072	0.071	0.072	0.072	0.071	0.071	0.072	0.072	0.071	0.072	0.071	0.072
00:12:47	0.074	0.074	0.073	0.074	0.074	0.075	0.075	0.077	0.083	0.074	0.076	0.08	0.075	0.077	0.078		00:12:47	12.7833	0.074	0.072	0.071	0.072	0.072	0.072	0.073	0.072	0.071	0.071	0.072	0.072	0.071	0.072	0.072	0.072
00:13:07	0.074	0.074	0.074	0.074	0.074	0.075	0.075	0.078	0.084	0.074	0.076	0.08	0.075	0.077	0.078		00:13:07	13.1167	0.074	0.072	0.072	0.072	0.072	0.072	0.073	0.073	0.072	0.071	0.072	0.072	0.071	0.072	0.072	0.073
00:13:27	0.074	0.074	0.074	0.074	0.074	0.075	0.074	0.078	0.083	0.074	0.076	0.08	0.075	0.077	0.078		00:13:27	13.45	0.074	0.072	0.072	0.072	0.072	0.072	0.072	0.073	0.071	0.071	0.072	0.072	0.071	0.072	0.072	0.072
00:13:47	0.074	0.074	0.074	0.074	0.074	0.074	0.075	0.078	0.084	0.074	0.076	0.08	0.075	0.077	0.078		00:13:47	13.7833	0.074	0.072	0.072	0.072	0.072	0.071	0.073	0.073	0.072	0.071	0.072	0.072	0.071	0.072	0.072	0.072
00:14:07	0.074	0.074	0.074	0.074	0.074	0.075	0.074	0.078	0.084	0.074	0.076	0.08	0.075	0.077	0.078		00:14:07	14.1167	0.074	0.072	0.072	0.072	0.072	0.072	0.072	0.073	0.072	0.071	0.072	0.072	0.071	0.072	0.072	0.072
00:14:27	0.074	0.073	0.073	0.074	0.074	0.074	0.074	0.078	0.083	0.074	0.076	0.08	0.075	0.077	0.077		00:14:27	14.45	0.074	0.071	0.071	0.072	0.072	0.071	0.072	0.073	0.071	0.071	0.072	0.072	0.071	0.072	0.071	0.072
00:14:47	0.074	0.074	0.073	0.074	0.074	0.075	0.074	0.078	0.083	0.074	0.076	0.08	0.075	0.077	0.078		00:14:47	14.7833	0.074	0.072	0.071	0.072	0.072	0.072	0.072	0.073	0.071	0.071	0.072	0.072	0.071	0.072	0.072	0.072
00:15:07	0.074	0.074	0.073	0.074	0.074	0.074	0.074	0.078	0.083	0.074	0.076	0.08	0.075	0.077	0.078		00:15:07	15.1167	0.074	0.072	0.071	0.072	0.072	0.071	0.072	0.073	0.071	0.071	0.072	0.072	0.071	0.072	0.072	0.072
00:15:27	0.074	0.073	0.073	0.074	0.074	0.074	0.074	0.078	0.083	0.074	0.076	0.08	0.075	0.077	0.077		00:15:27	15.45	0.074	0.071	0.071	0.072	0.072	0.071	0.072	0.073	0.071	0.071	0.072	0.072	0.071	0.072	0.071	0.072
00:15:47	0.074	0.073	0.073	0.074	0.074	0.074	0.074	0.077	0.083	0.074	0.076	0.08	0.075	0.077	0.077		00:15:47	15.7833	0.074	0.071	0.071	0.072	0.072	0.071	0.072	0.072	0.071	0.071	0.072	0.072	0.071	0.072	0.071	0.072
00:16:07	0.074	0.074	0.073	0.074	0.074	0.074	0.074	0.078	0.083	0.074	0.076	0.08	0.075	0.077	0.077		00:16:07	16.1167	0.074	0.072	0.071	0.072	0.072	0.071	0.072	0.073	0.071	0.071	0.072	0.072	0.071	0.072	0.071	0.072
00:16:27	0.075	0.074	0.073	0.074	0.074	0.074	0.074	0.078	0.083	0.074	0.076	0.08	0.075	0.077	0.077		00:16:27	16.45	0.075	0.072	0.071	0.072	0.072	0.071	0.072	0.073	0.071	0.071	0.072	0.072	0.071	0.072	0.071	0.072
00:16:47	0.075	0.074	0.073	0.074	0.074	0.074	0.075	0.078	0.084	0.074	0.076	0.081	0.075	0.077	0.077		00:16:47	16.7833	0.075	0.072	0.071	0.072	0.072	0.071	0.073	0.073	0.072	0.071	0.072	0.073	0.071	0.072	0.071	0.072
00:17:07	0.075	0.074	0.073	0.074	0.074	0.074	0.074	0.077	0.084	0.074	0.076	0.08	0.075	0.077	0.077		00:17:07	17.1167	0.075	0.072	0.071	0.072	0.072	0.071	0.072	0.072	0.072	0.071	0.072	0.072	0.071	0.072	0.071	0.072
00:17:27	0.075	0.073	0.073	0.074	0.074	0.074	0.074	0.078	0.083	0.074	0.076	0.08	0.075	0.077	0.077		00:17:27	17.45	0.075	0.071	0.071	0.072	0.072	0.071	0.072	0.073	0.071	0.071	0.072	0.072	0.071	0.072	0.071	0.072
00:17:47	0.075	0.074	0.073	0.074	0.074	0.074	0.075	0.078	0.084	0.074	0.076	0.081	0.075	0.077	0.077		00:17:47	17.7833	0.075	0.072	0.071	0.072	0.072	0.071	0.073	0.073	0.072	0.071	0.072	0.073	0.071	0.072	0.071	0.072
00:18:07	0.075	0.074	0.073	0.074	0.074	0.074	0.074	0.078	0.083	0.074	0.076	0.081	0.075	0.077	0.077		00:18:07	18.1167	0.075	0.072	0.071	0.072	0.072	0.071	0.072	0.073	0.071	0.071	0.072	0.073	0.071	0.072	0.071	0.072
00:18:27	0.076	0.074	0.074	0.074	0.074	0.076	0.075	0.078	0.084	0.074	0.077	0.081	0.076	0.077	0.078		00:18:27	18.45	0.076	0.072	0.072	0.072	0.072	0.073	0.073	0.073	0.072	0.071	0.073	0.073	0.072	0.072	0.072	0.072
00:18:47	0.076	0.074	0.073	0.074	0.074	0.075	0.075	0.078	0.084	0.074	0.076	0.081	0.075	0.077	0.078		00:18:47	18.7833	0.076	0.072	0.071	0.072	0.072	0.072	0.073	0.073	0.072	0.071	0.072	0.073	0.071	0.072	0.072	0.073
00:19:07	0.076	0.074	0.073	0.074	0.074	0.074	0.074	0.078	0.083	0.074	0.076	0.081	0.075	0.077	0.077		00:19:07	19.1167	0.076	0.072	0.071	0.072	0.072	0.071	0.072	0.073	0.071	0.071	0.072	0.073	0.071	0.072	0.071	0.072
00:19:27	0.076	0.074	0.073	0.074	0.074	0.074	0.075	0.078	0.084	0.074	0.077	0.081	0.075	0.077	0.077		00:19:27	19.45	0.076	0.072	0.071	0.072	0.072	0.071	0.073	0.073	0.072	0.071	0.073	0.073	0.071	0.072	0.071	0.072
00:19:47	0.076	0.074	0.073	0.074	0.074	0.075	0.075	0.078	0.084	0.074	0.076	0.081	0.075	0.077	0.078		00:19:47	19.7833	0.076	0.072	0.071	0.072	0.072	0.072	0.073	0.073	0.072	0.071	0.072	0.073	0.071	0.072	0.072	0.072
00:20:07	0.076	0.073	0.073	0.073	0.074	0.074	0.074	0.078	0.083	0.074	0.076	0.081	0.075	0.077	0.077		00:20:07	20.1167	0.076	0.071	0.071	0.071	0.072	0.071	0.072	0.073	0.071	0.071	0.072	0.073	0.071	0.072	0.071	0.072
00:20:27	0.077	0.074	0.073	0.074	0.074	0.074	0.075	0.078	0.084	0.074	0.076	0.081	0.075	0.077	0.078		00:20:27	20.45	0.077	0.072	0.071	0.072	0.072	0.071	0.073	0.073	0.072	0.071	0.072	0.073	0.071	0.072	0.072	0.072
00:20:47	0.077	0.074	0.073	0.074	0.074	0.074	0.074	0.078	0.083	0.074	0.076	0.081	0.075	0.077	0.077		00:20:47	20.7833	0.077	0.072	0.071	0.072	0.072	0.071	0.072	0.073	0.071	0.071	0.072	0.073	0.071	0.072	0.071	0.072
00:21:07	0.077	0.074	0.073	0.074	0.074	0.074	0.074	0.078	0.084	0.074	0.076	0.081	0.075	0.077	0.077		00:21:07	21.1167	0.077	0.072	0.071	0.072	0.072	0.071	0.072	0.073	0.072	0.071	0.072	0.073	0.071	0.072	0.071	0.072
00:21:27	0.077	0.074	0.073	0.074	0.074	0.075	0.074	0.078	0.084	0.074	0.076	0.081	0.075	0.077	0.077		00:21:27	21.45	0.077	0.072	0.071	0.072	0.072	0.072	0.072	0.073	0.072	0.071	0.072	0.073	0.071	0.072	0.071	0.072
00:21:47	0.077	0.073	0.073	0.074	0.074	0.074	0.074	0.078	0.083	0.074	0.076	0.081	0.075	0.077	0.077		00:21:47	21.7833	0.077	0.071	0.071	0.072	0.072	0.071	0.072	0.073	0.071	0.071	0.072	0.073	0.071	0.072	0.071	0.072
00:22:07	0.078	0.074	0.073	0.074	0.074	0.075	0.075	0.078	0.084	0.074	0.076	0.081	0.075	0.077	0.077		00:22:07	22.1167	0.078	0.072	0.071	0.072	0.072	0.072	0.073	0.073	0.072	0.071	0.072	0.073	0.071	0.072	0.071	0.072
00:22:27	0.078	0.074	0.073	0.074	0.074	0.074	0.075	0.078	0.084	0.074	0.076	0.081	0.076	0.077	0.077		00:22:27	22.45	0.078	0.072	0.071	0.072	0.072	0.071	0.073	0.073	0.072	0.071	0.072	0.073	0.072	0.072	0.071	0.072
00:22:47	0.078	0.074	0.073	0.074	0.074	0.074	0.075	0.078	0.084	0.074	0.076	0.082	0.075	0.077	0.077		00:22:47	22.7833	0.078	0.072	0.071	0.072	0.072	0.071	0.073	0.073	0.072	0.071	0.072	0.074	0.071	0.072	0.071	0.072
00:23:07	0.078	0.073	0.073	0.073	0.074	0.074	0.074	0.078	0.083	0.074	0.076	0.081	0.075	0.077	0.077		00:23:07	23.1167	0.078	0.071	0.071	0.071	0.072	0.071	0.072	0.073	0.071	0.071	0.072	0.073	0.071	0.072	0.071	0.072
00:23:27	0.078	0.074	0.073	0.074	0.075	0.075	0.075	0.078	0.084	0.074	0.077	0.082	0.075	0.077	0.078		00:23:27	23.45	0.078	0.072	0.071	0.072	0.073	0.072	0.073	0.073	0.072	0.071	0.073	0.074	0.071	0.072	0.072	0.072
00:23:47	0.079	0.074	0.073	0.074	0.074	0.074	0.075	0.078	0.084	0.074	0.077	0.081	0.075	0.077	0.078		00:23:47	23.7833	0.079	0.072	0.071	0.072	0.072	0.071	0.073	0.073	0.072	0.071	0.073	0.073	0.071	0.072	0.072	0.073
00:24:07	0.079	0.074	0.073	0.074	0.074	0.074	0.075	0.078	0.084	0.074	0.076	0.082	0.075	0.077	0.077		00:24:07	24.1167	0.079	0.072	0.071	0.072	0.072	0.071	0.073	0.073	0.072	0.071	0.072	0.074	0.071	0.072	0.071	0.072
00:24:27	0.079	0.074	0.073	0.074	0.074	0.074	0.075	0.078	0.084	0.074	0.076	0.082	0.075	0.077	0.077		00:24:27	24.45	0.079	0.072	0.071	0.072	0.072	0.071	0.073	0.073	0.072	0.071	0.072	0.074	0.071	0.072	0.071	0.072
00:24:47	0.079	0.074	0.074	0.074	0.075	0.075	0.075	0.078	0.084	0.074	0.077	0.082	0.075	0.077	0.078		00:24:47	24.7833	0.079	0.072	0.072	0.072	0.073	0.072	0.073	0.073	0.072	0.071	0.073	0.074	0.071	0.072	0.072	0.073
00:25:07	0.079	0.074	0.073	0.074	0.074	0.074	0.075	0.078	0.084	0.074	0.076	0.082	0.075	0.077	0.077		00:25:07	25.1167	0.079	0.072	0.071	0.072	0.072	0.071	0.073	0.073	0.072	0.071	0.072	0.074	0.071	0.072	0.071	0.072
00:25:27	0.08	0.074	0.074	0.074	0.075	0.075	0.075	0.078	0.084	0.074	0.077	0.082	0.075	0.077	0.078		00:25:27	25.45	0.08	0.072	0.072	0.072	0.073	0.072	0.073	0.073	0.072	0.071	0.073	0.074	0.071	0.072	0.072	0.073
00:25:47	0.08	0.074	0.073	0.074	0.074	0.074	0.075	0.078	0.084	0.074	0.077	0.082	0.075	0.077	0.078		00:25:47	25.7833	0.08	0.072	0.071	0.072	0.072	0.071	0.073	0.073	0.072	0.071	0.073	0.074	0.071	0.072	0.072	0.073
00:26:07	0.08	0.074	0.073	0.074	0.075	0.075	0.075	0.078	0.084	0.074	0.077	0.082	0.075	0.077	0.078		00:26:07	26.1167	0.08	0.072	0.071	0.072	0.073	0.072	0.073	0.073	0.072	0.071	0.073	0.074	0.071	0.072	0.072	0.073
00:26:27	0.08	0.074	0.073	0.074	0.074	0.074	0.075	0.078	0.084	0.074	0.076	0.082	0.075	0.077	0.077		00:26:27	26.45	0.08	0.072	0.071	0.072	0.072	0.071	0.073	0.073	0.072	0.071	0.072	0.074	0.071	0.072	0.071	0.072
00:26:47	0.08	0.074	0.073	0.074	0.074	0.075	0.075	0.078	0.084	0.074	0.077	0.082	0.075	0.077	0.078		00:26:47	26.7833	0.08	0.072	0.071	0.072	0.072	0.072	0.073	0.073	0.072	0.071	0.073	0.074	0.071	0.072	0.072	0.072
00:27:07	0.08	0.073	0.073	0.074	0.074	0.074	0.075	0.078	0.084	0.074	0.076	0.082	0.075	0.077	0.077		00:27:07	27.1167	0.08	0.071	0.071	0.072	0.072	0.071	0.073	0.073	0.072	0.071	0.072	0.074	0.071	0.072	0.071	0.072
00:27:27	0.081	0.074	0.073	0.074	0.074	0.074	0.075	0.078	0.084	0.074	0.076	0.082	0.075	0.077	0.077		00:27:27	27.45	0.081	0.072	0.071	0.072	0.072	0.071	0.073	0.073	0.072	0.071	0.072	0.074	0.071	0.072	0.071	0.072
00:27:47	0.081	0.074	0.073	0.074	0.074	0.074	0.075	0.078	0.084	0.074	0.077	0.083	0.075	0.077	0.078		00:27:47	27.7833	0.081	0.072	0.071	0.072	0.072	0.071	0.073	0.073	0.072	0.071	0.073	0.075	0.071	0.072	0.072	0.072
00:28:07	0.081	0.074	0.073	0.074	0.074	0.074	0.075	0.078	0.084	0.074	0.076	0.083	0.075	0.077	0.077		00:28:07	28.1167	0.081	0.072	0.071	0.072	0.072	0.071	0.073	0.073	0.072	0.071	0.072	0.075	0.071	0.072	0.071	0.072
00:28:27	0.081	0.074	0.073	0.074	0.075	0.074	0.075	0.078	0.084	0.074	0.076	0.083	0.075	0.077	0.078		00:28:27	28.45	0.081	0.072	0.071	0.072	0.073	0.071	0.073	0.073	0.072	0.071	0.072	0.075	0.071	0.072	0.072	0.072
00:28:47	0.081	0.074	0.073	0.074	0.074	0.074	0.075	0.078	0.084	0.074	0.077	0.083	0.075	0.077	0.077		00:28:47	28.7833	0.081	0.072	0.071	0.072	0.072	0.071	0.073	0.073	0.072	0.071	0.073	0.075	0.071	0.072	0.071	0.072
00:29:07	0.081	0.074	0.073	0.074	0.075	0.074	0.075	0.078	0.084	0.074	0.077	0.083	0.075	0.077	0.078		00:29:07	29.1167	0.081	0.072	0.071	0.072	0.073	0.071	0.073	0.073	0.072	0.071	0.073	0.075	0.071	0.072	0.072	0.072
00:29:27	0.082	0.074	0.073	0.074	0.075	0.074	0.075	0.093	0.084	0.074	0.077	0.083	0.075	0.077	0.078		00:29:27	29.45	0.082	0.072	0.071	0.072	0.073	0.071	0.073		0.072	0.071	0.073	0.075	0.071	0.072	0.072	0.072
00:29:47	0.082	0.074	0.073	0.074	0.075	0.074	0.075	0.078	0.084	0.074	0.076	0.083	0.075	0.077	0.077		00:29:47	29.7833	0.082	0.072	0.071	0.072	0.073	0.071	0.073	0.073	0.072	0.071	0.072	0.075	0.071	0.072	0.071	0.072
00:30:07	0.082	0.074	0.073	0.074	0.075	0.074	0.075	0.078	0.084	0.074	0.076	0.083	0.075	0.077	0.077		00:30:07	30.1167	0.082	0.072	0.071	0.072	0.073	0.071	0.073	0.073	0.072	0.071	0.072	0.075	0.071	0.072	0.071	0.072
00:30:27	0.082	0.074	0.073	0.074	0.075	0.075	0.075	0.078	0.084	0.074	0.077	0.084	0.075	0.077	0.078		00:30:27	30.45	0.082	0.072	0.071	0.072	0.073	0.072	0.073	0.073	0.072	0.071	0.073	0.076	0.071	0.072	0.072	0.073
00:30:47	0.082	0.074	0.073	0.074	0.075	0.074	0.075	0.078	0.084	0.074	0.077	0.084	0.075	0.077	0.078		00:30:47	30.7833	0.082	0.072	0.071	0.072	0.073	0.071	0.073	0.073	0.072	0.071	0.073	0.076	0.071	0.072	0.072	0.072
00:31:07	0.082	0.074	0.073	0.074	0.075	0.074	0.075	0.082	0.084	0.074	0.077	0.084	0.075	0.077	0.078		00:31:07	31.1167	0.082	0.072	0.071	0.072	0.073	0.071	0.073		0.072	0.071	0.073	0.076	0.071	0.072	0.072	0.073
00:31:27	0.083	0.074	0.074	0.074	0.075	0.075	0.076	0.078	0.084	0.074	0.077	0.084	0.075	0.077	0.078		00:31:27	31.45	0.083	0.072	0.072	0.072	0.073	0.072	0.074	0.073	0.072	0.071	0.073	0.076	0.071	0.072	0.072	0.073
00:31:47	0.083	0.074	0.073	0.074	0.075	0.074	0.076	0.078	0.084	0.074	0.077	0.084	0.075	0.077	0.078		00:31:47	31.7833	0.083	0.072	0.071	0.072	0.073	0.071	0.074	0.073	0.072	0.071	0.073	0.076	0.071	0.072	0.072	0.072
00:32:07	0.083	0.074	0.073	0.074	0.075	0.074	0.076	0.078	0.084	0.074	0.077	0.084	0.075	0.077	0.078		00:32:07	32.1167	0.083	0.072	0.071	0.072	0.073	0.071	0.074	0.073	0.072	0.071	0.073	0.076	0.071	0.072	0.072	0.073
00:32:27	0.083	0.074	0.073	0.074	0.075	0.074	0.076	0.078	0.084	0.074	0.077	0.084	0.075	0.077	0.077		00:32:27	32.45	0.083	0.072	0.071	0.072	0.073	0.071	0.074	0.073	0.072	0.071	0.073	0.076	0.071	0.072	0.071	0.072
00:32:47	0.083	0.074	0.073	0.074	0.075	0.074	0.076	0.078	0.084	0.074	0.077	0.085	0.075	0.077	0.078		00:32:47	32.7833	0.083	0.072	0.071	0.072	0.073	0.071	0.074	0.073	0.072	0.071	0.073	0.077	0.071	0.072	0.072	0.073
00:33:07	0.084	0.074	0.073	0.074	0.075	0.075	0.076	0.078	0.084	0.074	0.077	0.085	0.075	0.077	0.078		00:33:07	33.1167	0.084	0.072	0.071	0.072	0.073	0.072	0.074	0.073	0.072	0.071	0.073	0.077	0.071	0.072	0.072	0.073
00:33:27	0.083	0.074	0.073	0.074	0.075	0.074	0.076	0.078	0.084	0.074	0.077	0.085	0.075	0.077	0.077		00:33:27	33.45	0.083	0.072	0.071	0.072	0.073	0.071	0.074	0.073	0.072	0.071	0.073	0.077	0.071	0.072	0.071	0.072
00:33:47	0.084	0.074	0.073	0.074	0.075	0.074	0.076	0.078	0.084	0.074	0.076	0.085	0.075	0.077	0.077		00:33:47	33.7833	0.084	0.072	0.071	0.072	0.073	0.071	0.074	0.073	0.072	0.071	0.072	0.077	0.071	0.072	0.071	0.072
00:34:07	0.084	0.074	0.073	0.074	0.075	0.074	0.076	0.078	0.084	0.074	0.077	0.085	0.075	0.077	0.077		00:34:07	34.1167	0.084	0.072	0.071	0.072	0.073	0.071	0.074	0.073	0.072	0.071	0.073	0.077	0.071	0.072	0.071	0.073
00:34:27	0.084	0.074	0.073	0.074	0.075	0.075	0.076	0.078	0.084	0.074	0.077	0.085	0.075	0.077	0.078		00:34:27	34.45	0.084	0.072	0.071	0.072	0.073	0.072	0.074	0.073	0.072	0.071	0.073	0.077	0.071	0.072	0.072	0.073
00:34:47	0.084	0.074	0.073	0.074	0.075	0.074	0.076	0.078	0.084	0.074	0.077	0.085	0.075	0.077	0.078		00:34:47	34.7833	0.084	0.072	0.071	0.072	0.073	0.071	0.074	0.073	0.072	0.071	0.073	0.077	0.071	0.072	0.072	0.072
00:35:07	0.084	0.074	0.073	0.074	0.075	0.075	0.076	0.078	0.084	0.074	0.077	0.086	0.075	0.077	0.078		00:35:07	35.1167	0.084	0.072	0.071	0.072	0.073	0.072	0.074	0.073	0.072	0.071	0.073	0.078	0.071	0.072	0.072	0.073
00:35:27	0.085	0.074	0.073	0.074	0.075	0.075	0.076	0.078	0.084	0.074	0.077	0.086	0.075	0.077	0.078		00:35:27	35.45	0.085	0.072	0.071	0.072	0.073	0.072	0.074	0.073	0.072	0.071	0.073	0.078	0.071	0.072	0.072	0.072
00:35:47	0.085	0.074	0.073	0.074	0.075	0.075	0.076	0.078	0.084	0.074	0.077	0.086	0.075	0.077	0.078		00:35:47	35.7833	0.085	0.072	0.071	0.072	0.073	0.072	0.074	0.073	0.072	0.071	0.073	0.078	0.071	0.072	0.072	0.073
00:36:07	0.085	0.074	0.073	0.074	0.075	0.074	0.076	0.078	0.084	0.074	0.077	0.086	0.075	0.077	0.077		00:36:07	36.1167	0.085	0.072	0.071	0.072	0.073	0.071	0.074	0.073	0.072	0.071	0.073	0.078	0.071	0.072	0.071	0.072
00:36:27	0.085	0.074	0.073	0.074	0.075	0.074	0.076	0.078	0.084	0.074	0.077	0.086	0.075	0.077	0.078		00:36:27	36.45	0.085	0.072	0.071	0.072	0.073	0.071	0.074	0.073	0.072	0.071	0.073	0.078	0.071	0.072	0.072	0.072
00:36:47	0.085	0.074	0.073	0.074	0.075	0.074	0.076	0.078	0.084	0.074	0.077	0.086	0.075	0.077	0.077		00:36:47	36.7833	0.085	0.072	0.071	0.072	0.073	0.071	0.074	0.073	0.072	0.071	0.073	0.078	0.071	0.072	0.071	0.072
00:37:07	0.085	0.074	0.073	0.074	0.075	0.075	0.077	0.078	0.084	0.074	0.077	0.087	0.075	0.077	0.078		00:37:07	37.1167	0.085	0.072	0.071	0.072	0.073	0.072	0.075	0.073	0.072	0.071	0.073	0.079	0.071	0.072	0.072	0.073
00:37:27	0.085	0.074	0.073	0.074	0.075	0.074	0.077	0.078	0.084	0.074	0.077	0.087	0.075	0.077	0.077		00:37:27	37.45	0.085	0.072	0.071	0.072	0.073	0.071	0.075	0.073	0.072	0.071	0.073	0.079	0.071	0.072	0.071	0.073
00:37:47	0.085	0.074	0.073	0.074	0.075	0.074	0.077	0.078	0.084	0.074	0.077	0.087	0.075	0.077	0.078		00:37:47	37.7833	0.085	0.072	0.071	0.072	0.073	0.071	0.075	0.073	0.072	0.071	0.073	0.079	0.071	0.072	0.072	0.073
00:38:07	0.086	0.074	0.073	0.074	0.075	0.075	0.077	0.078	0.084	0.074	0.077	0.087	0.075	0.077	0.078		00:38:07	38.1167	0.086	0.072	0.071	0.072	0.073	0.072	0.075	0.073	0.072	0.071	0.073	0.079	0.071	0.072	0.072	0.073
00:38:27	0.085	0.074	0.073	0.074	0.075	0.074	0.077	0.078	0.084	0.074	0.077	0.087	0.075	0.077	0.077		00:38:27	38.45	0.085	0.072	0.071	0.072	0.073	0.071	0.075	0.073	0.072	0.071	0.073	0.079	0.071	0.072	0.071	0.073
00:38:47	0.086	0.074	0.073	0.074	0.075	0.074	0.077	0.078	0.084	0.074	0.077	0.087	0.075	0.077	0.078		00:38:47	38.7833	0.086	0.072	0.071	0.072	0.073	0.071	0.075	0.073	0.072	0.071	0.073	0.079	0.071	0.072	0.072	0.072
00:39:07	0.086	0.074	0.073	0.074	0.075	0.074	0.077	0.078	0.084	0.074	0.077	0.088	0.075	0.077	0.078		00:39:07	39.1167	0.086	0.072	0.071	0.072	0.073	0.071	0.075	0.073	0.072	0.071	0.073	0.08	0.071	0.072	0.072	0.073
00:39:27	0.086	0.074	0.073	0.074	0.075	0.075	0.077	0.078	0.084	0.074	0.077	0.088	0.075	0.077	0.078		00:39:27	39.45	0.086	0.072	0.071	0.072	0.073	0.072	0.075	0.073	0.072	0.071	0.073	0.08	0.071	0.072	0.072	0.073
00:39:47	0.086	0.074	0.073	0.074	0.075	0.075	0.077	0.078	0.084	0.074	0.077	0.088	0.075	0.077	0.078		00:39:47	39.7833	0.086	0.072	0.071	0.072	0.073	0.072	0.075	0.073	0.072	0.071	0.073	0.08	0.071	0.072	0.072	0.073
00:40:07	0.086	0.074	0.073	0.074	0.075	0.074	0.077	0.078	0.084	0.074	0.077	0.088	0.075	0.077	0.078		00:40:07	40.1167	0.086	0.072	0.071	0.072	0.073	0.071	0.075	0.073	0.072	0.071	0.073	0.08	0.071	0.072	0.072	0.073
00:40:27	0.086	0.074	0.073	0.074	0.075	0.074	0.077	0.078	0.084	0.074	0.077	0.088	0.075	0.077	0.077		00:40:27	40.45	0.086	0.072	0.071	0.072	0.073	0.071	0.075	0.073	0.072	0.071	0.073	0.08	0.071	0.072	0.071	0.073
00:40:47	0.086	0.074	0.073	0.074	0.075	0.074	0.077	0.078	0.084	0.074	0.077	0.088	0.075	0.077	0.078		00:40:47	40.7833	0.086	0.072	0.071	0.072	0.073	0.071	0.075	0.073	0.072	0.071	0.073	0.08	0.071	0.072	0.072	0.072
00:41:07	0.086	0.074	0.073	0.074	0.075	0.074	0.077	0.078	0.084	0.074	0.077	0.089	0.075	0.077	0.077		00:41:07	41.1167	0.086	0.072	0.071	0.072	0.073	0.071	0.075	0.073	0.072	0.071	0.073	0.081	0.071	0.072	0.071	0.073
00:41:27	0.087	0.074	0.073	0.074	0.076	0.074	0.078	0.078	0.084	0.074	0.077	0.089	0.075	0.077	0.078		00:41:27	41.45	0.087	0.072	0.071	0.072	0.074	0.071	0.076	0.073	0.072	0.071	0.073	0.081	0.071	0.072	0.072	0.073
00:41:47	0.087	0.074	0.074	0.074	0.076	0.075	0.078	0.078	0.084	0.074	0.077	0.089	0.075	0.077	0.078		00:41:47	41.7833	0.087	0.072	0.072	0.072	0.074	0.072	0.076	0.073	0.072	0.071	0.073	0.081	0.071	0.072	0.072	0.073
00:42:07	0.087	0.074	0.073	0.074	0.076	0.074	0.078	0.078	0.084	0.074	0.077	0.089	0.075	0.077	0.078		00:42:07	42.1167	0.087	0.072	0.071	0.072	0.074	0.071	0.076	0.073	0.072	0.071	0.073	0.081	0.071	0.072	0.072	0.073
00:42:27	0.087	0.074	0.073	0.074	0.076	0.075	0.078	0.078	0.084	0.074	0.077	0.09	0.075	0.077	0.078		00:42:27	42.45	0.087	0.072	0.071	0.072	0.074	0.072	0.076	0.073	0.072	0.071	0.073	0.082	0.071	0.072	0.072	0.073
00:42:47	0.087	0.074	0.073	0.074	0.076	0.075	0.078	0.078	0.084	0.074	0.077	0.09	0.075	0.077	0.078		00:42:47	42.7833	0.087	0.072	0.071	0.072	0.074	0.072	0.076	0.073	0.072	0.071	0.073	0.082	0.071	0.072	0.072	0.073
00:43:07	0.087	0.074	0.073	0.074	0.076	0.074	0.078	0.078	0.084	0.074	0.077	0.09	0.075	0.077	0.078		00:43:07	43.1167	0.087	0.072	0.071	0.072	0.074	0.071	0.076	0.073	0.072	0.071	0.073	0.082	0.071	0.072	0.072	0.073
00:43:27	0.087	0.074	0.073	0.074	0.076	0.074	0.078	0.078	0.084	0.074	0.077	0.09	0.075	0.077	0.078		00:43:27	43.45	0.087	0.072	0.071	0.072	0.074	0.071	0.076	0.073	0.072	0.071	0.073	0.082	0.071	0.072	0.072	0.073
00:43:47	0.087	0.074	0.073	0.074	0.076	0.074	0.078	0.078	0.084	0.074	0.077	0.09	0.075	0.077	0.078		00:43:47	43.7833	0.087	0.072	0.071	0.072	0.074	0.071	0.076	0.073	0.072	0.071	0.073	0.082	0.071	0.072	0.072	0.073
00:44:07	0.087	0.074	0.073	0.074	0.076	0.074	0.078	0.078	0.084	0.074	0.077	0.091	0.075	0.077	0.078		00:44:07	44.1167	0.087	0.072	0.071	0.072	0.074	0.071	0.076	0.073	0.072	0.071	0.073	0.083	0.071	0.072	0.072	0.073
00:44:27	0.088	0.074	0.073	0.074	0.076	0.074	0.078	0.078	0.084	0.074	0.081	0.091	0.075	0.077	0.078		00:44:27	44.45	0.088	0.072	0.071	0.072	0.074	0.071	0.076	0.073	0.072	0.071		0.083	0.071	0.072	0.072	0.073
00:44:47	0.088	0.074	0.073	0.074	0.076	0.074	0.078	0.078	0.084	0.074	0.077	0.091	0.075	0.077	0.078		00:44:47	44.7833	0.088	0.072	0.071	0.072	0.074	0.071	0.076	0.073	0.072	0.071	0.073	0.083	0.071	0.072	0.072	0.073
00:45:07	0.088	0.074	0.073	0.074	0.078	0.074	0.079	0.078	0.084	0.074	0.077	0.091	0.075	0.077	0.078		00:45:07	45.1167	0.088	0.072	0.071	0.072	0.076	0.071	0.077	0.073	0.072	0.071	0.073	0.083	0.071	0.072	0.072	0.072
00:45:27	0.088	0.074	0.073	0.074	0.076	0.074	0.079	0.079	0.084	0.074	0.077	0.092	0.075	0.077	0.078		00:45:27	45.45	0.088	0.072	0.071	0.072	0.074	0.071	0.077	0.074	0.072	0.071	0.073	0.084	0.071	0.072	0.072	0.073
00:45:47	0.088	0.074	0.073	0.074	0.076	0.074	0.079	0.078	0.084	0.074	0.077	0.092	0.075	0.076	0.077		00:45:47	45.7833	0.088	0.072	0.071	0.072	0.074	0.071	0.077	0.073	0.072	0.071	0.073	0.084	0.071	0.071	0.071	0.073
00:46:07	0.088	0.074	0.073	0.074	0.076	0.074	0.079	0.078	0.084	0.074	0.077	0.092	0.075	0.077	0.078		00:46:07	46.1167	0.088	0.072	0.071	0.072	0.074	0.071	0.077	0.073	0.072	0.071	0.073	0.084	0.071	0.072	0.072	0.073
00:46:27	0.088	0.074	0.073	0.074	0.076	0.074	0.079	0.078	0.084	0.074	0.077	0.092	0.075	0.077	0.078		00:46:27	46.45	0.088	0.072	0.071	0.072	0.074	0.071	0.077	0.073	0.072	0.071	0.073	0.084	0.071	0.072	0.072	0.073
00:46:47	0.088	0.074	0.073	0.074	0.076	0.075	0.079	0.078	0.085	0.074	0.077	0.093	0.075	0.077	0.078		00:46:47	46.7833	0.088	0.072	0.071	0.072	0.074	0.072	0.077	0.073	0.073	0.071	0.073	0.085	0.071	0.072	0.072	0.073
00:47:07	0.088	0.074	0.073	0.074	0.076	0.075	0.079	0.078	0.084	0.074	0.077	0.093	0.075	0.077	0.078		00:47:07	47.1167	0.088	0.072	0.071	0.072	0.074	0.072	0.077	0.073	0.072	0.071	0.073	0.085	0.071	0.072	0.072	0.073
00:47:27	0.088	0.074	0.073	0.074	0.076	0.075	0.079	0.078	0.084	0.074	0.077	0.093	0.075	0.077	0.078		00:47:27	47.45	0.088	0.072	0.071	0.072	0.074	0.072	0.077	0.073	0.072	0.071	0.073	0.085	0.071	0.072	0.072	0.073
00:47:47	0.088	0.074	0.073	0.074	0.076	0.074	0.079	0.078	0.084	0.074	0.077	0.093	0.075	0.077	0.078		00:47:47	47.7833	0.088	0.072	0.071	0.072	0.074	0.071	0.077	0.073	0.072	0.071	0.073	0.085	0.071	0.072	0.072	0.072
00:48:07	0.088	0.074	0.073	0.074	0.076	0.074	0.079	0.078	0.084	0.074	0.077	0.094	0.075	0.077	0.078		00:48:07	48.1167	0.088	0.072	0.071	0.072	0.074	0.071	0.077	0.073	0.072	0.071	0.073	0.086	0.071	0.072	0.072	0.073
00:48:27	0.088	0.074	0.073	0.074	0.076	0.074	0.079	0.078	0.084	0.074	0.078	0.094	0.075	0.077	0.077		00:48:27	48.45	0.088	0.072	0.071	0.072	0.074	0.071	0.077	0.073	0.072	0.071	0.074	0.086	0.071	0.072	0.071	0.073
00:48:47	0.088	0.074	0.073	0.074	0.077	0.074	0.079	0.078	0.084	0.074	0.077	0.094	0.075	0.077	0.078		00:48:47	48.7833	0.088	0.072	0.071	0.072	0.075	0.071	0.077	0.073	0.072	0.071	0.073	0.086	0.071	0.072	0.072	0.073
00:49:07	0.089	0.074	0.073	0.074	0.077	0.074	0.08	0.093	0.084	0.074	0.077	0.094	0.075	0.077	0.078		00:49:07	49.1167	0.089	0.072	0.071	0.072	0.075	0.071	0.078		0.072	0.071	0.073	0.086	0.071	0.072	0.072	0.073
00:49:27	0.088	0.074	0.073	0.074	0.076	0.074	0.08	0.078	0.084	0.074	0.077	0.095	0.075	0.077	0.078		00:49:27	49.45	0.088	0.072	0.071	0.072	0.074	0.071	0.078	0.073	0.072	0.071	0.073	0.087	0.071	0.072	0.072	0.073
00:49:47	0.089	0.074	0.073	0.074	0.076	0.074	0.08	0.079	0.084	0.074	0.077	0.095	0.075	0.077	0.078		00:49:47	49.7833	0.089	0.072	0.071	0.072	0.074	0.071	0.078		0.072	0.071	0.073	0.087	0.071	0.072	0.072	0.073
00:50:07	0.089	0.074	0.073	0.074	0.076	0.074	0.08	0.078	0.084	0.074	0.077	0.095	0.075	0.077	0.078		00:50:07	50.1167	0.089	0.072	0.071	0.072	0.074	0.071	0.078	0.073	0.072	0.071	0.073	0.087	0.071	0.072	0.072	0.073
00:50:27	0.089	0.074	0.073	0.074	0.076	0.074	0.08	0.082	0.084	0.074	0.077	0.095	0.075	0.077	0.078		00:50:27	50.45	0.089	0.072	0.071	0.072	0.074	0.071	0.078		0.072	0.071	0.073	0.087	0.071	0.072	0.072	0.073
00:50:47	0.089	0.074	0.073	0.074	0.077	0.075	0.08	0.082	0.084	0.074	0.077	0.096	0.075	0.077	0.078		00:50:47	50.7833	0.089	0.072	0.071	0.072	0.075	0.072	0.078		0.072	0.071	0.073	0.088	0.071	0.072	0.072	0.073
00:51:07	0.089	0.074	0.073	0.074	0.077	0.075	0.08	0.078	0.085	0.074	0.077	0.096	0.075	0.077	0.078		00:51:07	51.1167	0.089	0.072	0.071	0.072	0.075	0.072	0.078	0.073	0.073	0.071	0.073	0.088	0.071	0.072	0.072	0.073
00:51:27	0.089	0.074	0.073	0.074	0.077	0.074	0.08	0.078	0.084	0.074	0.077	0.096	0.075	0.077	0.078		00:51:27	51.45	0.089	0.072	0.071	0.072	0.075	0.071	0.078	0.073	0.072	0.071	0.073	0.088	0.071	0.072	0.072	0.073
00:51:47	0.089	0.074	0.073	0.074	0.077	0.074	0.08	0.078	0.084	0.074	0.077	0.096	0.075	0.077	0.078		00:51:47	51.7833	0.089	0.072	0.071	0.072	0.075	0.071	0.078	0.073	0.072	0.071	0.073	0.088	0.071	0.072	0.072	0.073
00:52:07	0.089	0.074	0.073	0.074	0.077	0.074	0.08	0.078	0.084	0.074	0.077	0.097	0.075	0.077	0.078		00:52:07	52.1167	0.089	0.072	0.071	0.072	0.075	0.071	0.078	0.073	0.072	0.071	0.073	0.089	0.071	0.072	0.072	0.073
00:52:27	0.089	0.074	0.073	0.074	0.077	0.075	0.081	0.078	0.084	0.074	0.077	0.097	0.075	0.077	0.078		00:52:27	52.45	0.089	0.072	0.071	0.072	0.075	0.072	0.079	0.073	0.072	0.071	0.073	0.089	0.071	0.072	0.072	0.073
00:52:47	0.089	0.074	0.073	0.074	0.077	0.075	0.081	0.078	0.085	0.074	0.077	0.097	0.075	0.077	0.078		00:52:47	52.7833	0.089	0.072	0.071	0.072	0.075	0.072	0.079	0.073	0.073	0.071	0.073	0.089	0.071	0.072	0.072	0.073
00:53:07	0.089	0.074	0.073	0.074	0.077	0.075	0.081	0.078	0.085	0.074	0.077	0.097	0.075	0.077	0.078		00:53:07	53.1167	0.089	0.072	0.071	0.072	0.075	0.072	0.079	0.073	0.073	0.071	0.073	0.089	0.071	0.072	0.072	0.073
00:53:27	0.09	0.074	0.073	0.074	0.077	0.074	0.081	0.078	0.084	0.074	0.077	0.098	0.075	0.077	0.078		00:53:27	53.45	0.09	0.072	0.071	0.072	0.075	0.071	0.079	0.073	0.072	0.071	0.073	0.09	0.071	0.072	0.072	0.073
00:53:47	0.089	0.074	0.073	0.074	0.077	0.074	0.081	0.078	0.084	0.074	0.077	0.098	0.075	0.077	0.078		00:53:47	53.7833	0.089	0.072	0.071	0.072	0.075	0.071	0.079	0.073	0.072	0.071	0.073	0.09	0.071	0.072	0.072	0.073
00:54:07	0.089	0.074	0.073	0.074	0.077	0.074	0.081	0.078	0.084	0.074	0.077	0.098	0.075	0.077	0.078		00:54:07	54.1167	0.089	0.072	0.071	0.072	0.075	0.071	0.079	0.073	0.072	0.071	0.073	0.09	0.071	0.072	0.072	0.073
00:54:27	0.089	0.074	0.073	0.074	0.077	0.074	0.081	0.078	0.084	0.074	0.077	0.098	0.075	0.077	0.078		00:54:27	54.45	0.089	0.072	0.071	0.072	0.075	0.071	0.079	0.073	0.072	0.071	0.073	0.09	0.071	0.072	0.072	0.073
00:54:47	0.09	0.074	0.073	0.074	0.077	0.075	0.081	0.078	0.085	0.074	0.077	0.099	0.075	0.077	0.078		00:54:47	54.7833	0.09	0.072	0.071	0.072	0.075	0.072	0.079	0.073	0.073	0.071	0.073	0.091	0.071	0.072	0.072	0.073
00:55:07	0.089	0.074	0.073	0.074	0.081	0.074	0.081	0.078	0.084	0.074	0.077	0.099	0.075	0.077	0.078		00:55:07	55.1167	0.089	0.072	0.071	0.072	0.079	0.071	0.079	0.073	0.072	0.071	0.073	0.091	0.071	0.072	0.072	0.073
00:55:27	0.089	0.074	0.073	0.074	0.077	0.074	0.081	0.078	0.084	0.074	0.077	0.099	0.075	0.077	0.078		00:55:27	55.45	0.089	0.072	0.071	0.072	0.075	0.071	0.079	0.073	0.072	0.071	0.073	0.091	0.071	0.072	0.072	0.072
00:55:47	0.09	0.074	0.073	0.074	0.077	0.074	0.081	0.08	0.084	0.074	0.077	0.099	0.075	0.077	0.078		00:55:47	55.7833	0.09	0.072	0.071	0.072	0.075	0.071	0.079		0.072	0.071	0.073	0.091	0.071	0.072	0.072	0.073
00:56:07	0.09	0.074	0.073	0.074	0.077	0.074	0.082	0.078	0.084	0.074	0.077	0.1	0.075	0.077	0.078		00:56:07	56.1167	0.09	0.072	0.071	0.072	0.075	0.071	0.08	0.073	0.072	0.071	0.073	0.092	0.071	0.072	0.072	0.073
00:56:27	0.09	0.074	0.073	0.074	0.077	0.075	0.082	0.078	0.084	0.074	0.077	0.1	0.075	0.077	0.078		00:56:27	56.45	0.09	0.072	0.071	0.072	0.075	0.072	0.08	0.073	0.072	0.071	0.073	0.092	0.071	0.072	0.072	0.073
00:56:47	0.09	0.074	0.073	0.074	0.077	0.074	0.082	0.078	0.084	0.074	0.077	0.1	0.075	0.077	0.078		00:56:47	56.7833	0.09	0.072	0.071	0.072	0.075	0.071	0.08	0.073	0.072	0.071	0.073	0.092	0.071	0.072	0.072	0.073
00:57:07	0.09	0.074	0.073	0.074	0.077	0.074	0.082	0.078	0.084	0.074	0.081	0.1	0.075	0.077	0.078		00:57:07	57.1167	0.09	0.072	0.071	0.072	0.075	0.071	0.08	0.073	0.072	0.071		0.092	0.071	0.072	0.072	0.073
00:57:27	0.09	0.074	0.073	0.074	0.078	0.075	0.082	0.078	0.085	0.074	0.077	0.101	0.075	0.077	0.078		00:57:27	57.45	0.09	0.072	0.071	0.072	0.076	0.072	0.08	0.073	0.073	0.071	0.073	0.093	0.071	0.072	0.072	0.073
00:57:47	0.09	0.074	0.073	0.074	0.077	0.074	0.082	0.078	0.084	0.074	0.077	0.1	0.075	0.077	0.078		00:57:47	57.7833	0.09	0.072	0.071	0.072	0.075	0.071	0.08	0.073	0.072	0.071	0.073	0.092	0.071	0.072	0.072	0.073
00:58:07	0.09	0.074	0.073	0.074	0.077	0.074	0.082	0.078	0.084	0.074	0.077	0.101	0.075	0.077	0.078		00:58:07	58.1167	0.09	0.072	0.071	0.072	0.075	0.071	0.08	0.073	0.072	0.071	0.073	0.093	0.071	0.072	0.072	0.073
00:58:27	0.09	0.074	0.073	0.074	0.078	0.075	0.082	0.082	0.084	0.074	0.077	0.101	0.075	0.077	0.078		00:58:27	58.45	0.09	0.072	0.071	0.072	0.076	0.072	0.08		0.072	0.071	0.073	0.093	0.071	0.072	0.072	0.073
00:58:47	0.09	0.074	0.073	0.074	0.082	0.074	0.082	0.078	0.084	0.074	0.077	0.101	0.075	0.077	0.078		00:58:47	58.7833	0.09	0.072	0.071	0.072		0.071	0.08	0.073	0.072	0.071	0.073	0.093	0.071	0.072	0.072	0.073
00:59:07	0.09	0.074	0.073	0.074	0.077	0.074	0.082	0.078	0.084	0.074	0.077	0.101	0.075	0.077	0.078		00:59:07	59.1167	0.09	0.072	0.071	0.072	0.075	0.071	0.08	0.073	0.072	0.071	0.073	0.093	0.071	0.072	0.072	0.073
00:59:27	0.09	0.074	0.073	0.074	0.078	0.075	0.083	0.078	0.084	0.074	0.077	0.102	0.075	0.077	0.078		00:59:27	59.45	0.09	0.072	0.071	0.072	0.076	0.072	0.081	0.073	0.072	0.071	0.073	0.094	0.071	0.072	0.072	0.073
00:59:47	0.09	0.074	0.073	0.074	0.078	0.074	0.082	0.086	0.084	0.074	0.077	0.102	0.075	0.077	0.078		00:59:47	59.7833	0.09	0.072	0.071	0.072	0.076	0.071	0.08		0.072	0.071	0.073	0.094	0.071	0.072	0.072	0.073
01:00:07	0.09	0.074	0.073	0.074	0.078	0.075	0.083	0.078	0.084	0.074	0.077	0.102	0.075	0.077	0.078		01:00:07	60.1167	0.09	0.072	0.071	0.072	0.076	0.072	0.081	0.073	0.072	0.071	0.073	0.094	0.071	0.072	0.072	0.073
01:00:27	0.09	0.074	0.073	0.074	0.078	0.074	0.083	0.078	0.084	0.074	0.077	0.102	0.075	0.077	0.078		01:00:27	60.45	0.09	0.072	0.071	0.072	0.076	0.071	0.081	0.073	0.072	0.071	0.073	0.094	0.071	0.072	0.072	0.073
01:00:47	0.09	0.074	0.073	0.074	0.08	0.075	0.083	0.078	0.084	0.074	0.077	0.103	0.075	0.077	0.078		01:00:47	60.7833	0.09	0.072	0.071	0.072		0.072	0.081	0.073	0.072	0.071	0.073	0.095	0.071	0.072	0.072	0.073
01:01:07	0.09	0.074	0.073	0.074	0.078	0.074	0.083	0.085	0.084	0.074	0.077	0.103	0.075	0.077	0.078		01:01:07	61.1167	0.09	0.072	0.071	0.072	0.076	0.071	0.081		0.072	0.071	0.073	0.095	0.071	0.072	0.072	0.073
01:01:27	0.09	0.074	0.073	0.074	0.078	0.074	0.083	0.086	0.084	0.074	0.077	0.103	0.075	0.077	0.078		01:01:27	61.45	0.09	0.072	0.071	0.072	0.076	0.071	0.081		0.072	0.071	0.073	0.095	0.071	0.072	0.072	0.073
01:01:47	0.09	0.074	0.073	0.074	0.078	0.074	0.083	0.078	0.084	0.074	0.077	0.103	0.075	0.077	0.078		01:01:47	61.7833	0.09	0.072	0.071	0.072	0.076	0.071	0.081	0.073	0.072	0.071	0.073	0.095	0.071	0.072	0.072	0.073
01:02:07	0.09	0.074	0.073	0.074	0.078	0.074	0.083	0.078	0.084	0.074	0.078	0.103	0.075	0.077	0.078		01:02:07	62.1167	0.09	0.072	0.071	0.072	0.076	0.071	0.081	0.073	0.072	0.071	0.074	0.095	0.071	0.072	0.072	0.073
01:02:27	0.09	0.074	0.073	0.074	0.078	0.074	0.083	0.078	0.084	0.074	0.077	0.103	0.075	0.077	0.078		01:02:27	62.45	0.09	0.072	0.071	0.072	0.076	0.071	0.081	0.073	0.072	0.071	0.073	0.095	0.071	0.072	0.072	0.073
01:02:47	0.09	0.074	0.073	0.074	0.078	0.074	0.083	0.078	0.084	0.074	0.077	0.104	0.075	0.077	0.078		01:02:47	62.7833	0.09	0.072	0.071	0.072	0.076	0.071	0.081	0.073	0.072	0.071	0.073	0.096	0.071	0.072	0.072	0.073
01:03:07	0.09	0.074	0.073	0.074	0.078	0.074	0.083	0.078	0.084	0.074	0.077	0.104	0.075	0.077	0.078		01:03:07	63.1167	0.09	0.072	0.071	0.072	0.076	0.071	0.081	0.073	0.072	0.071	0.073	0.096	0.071	0.072	0.072	0.073
01:03:27	0.09	0.074	0.073	0.074	0.079	0.075	0.084	0.078	0.084	0.074	0.077	0.104	0.075	0.077	0.078		01:03:27	63.45	0.09	0.072	0.071	0.072	0.077	0.072	0.082	0.073	0.072	0.071	0.073	0.096	0.071	0.072	0.072	0.073
01:03:47	0.09	0.074	0.073	0.074	0.079	0.074	0.084	0.078	0.085	0.074	0.077	0.104	0.075	0.077	0.078		01:03:47	63.7833	0.09	0.072	0.071	0.072	0.077	0.071	0.082	0.073	0.073	0.071	0.073	0.096	0.071	0.072	0.072	0.073
01:04:07	0.09	0.074	0.073	0.074	0.079	0.074	0.085	0.078	0.084	0.074	0.077	0.104	0.075	0.077	0.078		01:04:07	64.1167	0.09	0.072	0.071	0.072	0.077	0.071	0.083	0.073	0.072	0.071	0.073	0.096	0.071	0.072	0.072	0.073
01:04:27	0.09	0.074	0.073	0.074	0.078	0.074	0.084	0.078	0.084	0.074	0.077	0.104	0.075	0.077	0.078		01:04:27	64.45	0.09	0.072	0.071	0.072	0.076	0.071	0.082	0.073	0.072	0.071	0.073	0.096	0.071	0.072	0.072	0.073
01:04:47	0.09	0.074	0.073	0.074	0.079	0.075	0.084	0.078	0.084	0.074	0.077	0.105	0.075	0.077	0.078		01:04:47	64.7833	0.09	0.072	0.071	0.072	0.077	0.072	0.082	0.073	0.072	0.071	0.073	0.097	0.071	0.072	0.072	0.073
01:05:07	0.09	0.074	0.073	0.074	0.078	0.074	0.084	0.078	0.084	0.074	0.077	0.105	0.075	0.077	0.078		01:05:07	65.1167	0.09	0.072	0.071	0.072	0.076	0.071	0.082	0.073	0.072	0.071	0.073	0.097	0.071	0.072	0.072	0.073
01:05:27	0.09	0.074	0.073	0.074	0.079	0.075	0.084	0.078	0.085	0.074	0.077	0.105	0.075	0.077	0.078		01:05:27	65.45	0.09	0.072	0.071	0.072	0.077	0.072	0.082	0.073	0.073	0.071	0.073	0.097	0.071	0.072	0.072	0.073
01:05:47	0.09	0.074	0.073	0.074	0.079	0.074	0.084	0.078	0.084	0.074	0.077	0.105	0.075	0.077	0.078		01:05:47	65.7833	0.09	0.072	0.071	0.072	0.077	0.071	0.082	0.073	0.072	0.071	0.073	0.097	0.071	0.072	0.072	0.073
01:06:07	0.091	0.074	0.073	0.074	0.079	0.075	0.085	0.078	0.084	0.074	0.078	0.106	0.075	0.077	0.078		01:06:07	66.1167	0.091	0.072	0.071	0.072	0.077	0.072	0.083	0.073	0.072	0.071	0.074	0.098	0.071	0.072	0.072	0.073
01:06:27	0.09	0.074	0.073	0.074	0.079	0.074	0.084	0.078	0.084	0.074	0.077	0.106	0.075	0.077	0.078		01:06:27	66.45	0.09	0.072	0.071	0.072	0.077	0.071	0.082	0.073	0.072	0.071	0.073	0.098	0.071	0.072	0.072	0.073
01:06:47	0.09	0.074	0.073	0.074	0.079	0.074	0.084	0.078	0.084	0.074	0.077	0.106	0.075	0.077	0.078		01:06:47	66.7833	0.09	0.072	0.071	0.072	0.077	0.071	0.082	0.073	0.072	0.071	0.073	0.098	0.071	0.072	0.072	0.073
01:07:07	0.09	0.074	0.073	0.074	0.079	0.074	0.084	0.078	0.084	0.074	0.077	0.106	0.075	0.077	0.078		01:07:07	67.1167	0.09	0.072	0.071	0.072	0.077	0.071	0.082	0.073	0.072	0.071	0.073	0.098	0.071	0.072	0.072	0.073
01:07:27	0.09	0.074	0.073	0.074	0.079	0.074	0.085	0.078	0.084	0.074	0.077	0.106	0.075	0.077	0.078		01:07:27	67.45	0.09	0.072	0.071	0.072	0.077	0.071	0.083	0.073	0.072	0.071	0.073	0.098	0.071	0.072	0.072	0.073
01:07:47	0.09	0.074	0.073	0.074	0.079	0.074	0.084	0.078	0.084	0.074	0.079	0.106	0.075	0.077	0.078		01:07:47	67.7833	0.09	0.072	0.071	0.072	0.077	0.071	0.082	0.073	0.072	0.071		0.098	0.071	0.072	0.072	0.073
01:08:07	0.09	0.074	0.073	0.074	0.079	0.074	0.085	0.078	0.084	0.074	0.077	0.106	0.075	0.077	0.078		01:08:07	68.1167	0.09	0.072	0.071	0.072	0.077	0.071	0.083	0.073	0.072	0.071	0.073	0.098	0.071	0.072	0.072	0.073
01:08:27	0.09	0.074	0.073	0.074	0.079	0.074	0.085	0.092	0.084	0.074	0.077	0.106	0.075	0.077	0.078		01:08:27	68.45	0.09	0.072	0.071	0.072	0.077	0.071	0.083		0.072	0.071	0.073	0.098	0.071	0.072	0.072	0.073
01:08:47	0.09	0.074	0.073	0.074	0.079	0.075	0.085	0.078	0.085	0.074	0.077	0.107	0.075	0.077	0.078		01:08:47	68.7833	0.09	0.072	0.071	0.072	0.077	0.072	0.083	0.073	0.073	0.071	0.073	0.099	0.071	0.072	0.072	0.073
01:09:07	0.09	0.074	0.073	0.074	0.079	0.075	0.085	0.078	0.084	0.074	0.077	0.107	0.075	0.077	0.078		01:09:07	69.1167	0.09	0.072	0.071	0.072	0.077	0.072	0.083	0.073	0.072	0.071	0.073	0.099	0.071	0.072	0.072	0.073
01:09:27	0.09	0.074	0.073	0.074	0.079	0.074	0.085	0.078	0.084	0.074	0.077	0.107	0.075	0.077	0.078		01:09:27	69.45	0.09	0.072	0.071	0.072	0.077	0.071	0.083	0.073	0.072	0.071	0.073	0.099	0.071	0.072	0.072	0.073
01:09:47	0.09	0.074	0.073	0.074	0.08	0.074	0.086	0.078	0.084	0.074	0.078	0.107	0.075	0.077	0.078		01:09:47	69.7833	0.09	0.072	0.071	0.072	0.078	0.071	0.084	0.073	0.072	0.071	0.074	0.099	0.071	0.072	0.072	0.073
01:10:07	0.09	0.074	0.073	0.074	0.079	0.074	0.085	0.078	0.084	0.074	0.077	0.107	0.075	0.077	0.078		01:10:07	70.1167	0.09	0.072	0.071	0.072	0.077	0.071	0.083	0.073	0.072	0.071	0.073	0.099	0.071	0.072	0.072	0.073
01:10:27	0.09	0.074	0.073	0.074	0.079	0.074	0.085	0.078	0.084	0.074	0.077	0.107	0.075	0.077	0.078		01:10:27	70.45	0.09	0.072	0.071	0.072	0.077	0.071	0.083	0.073	0.072	0.071	0.073	0.099	0.071	0.072	0.072	0.073
01:10:47	0.09	0.074	0.073	0.074	0.08	0.074	0.085	0.078	0.084	0.074	0.077	0.107	0.075	0.077	0.078		01:10:47	70.7833	0.09	0.072	0.071	0.072	0.078	0.071	0.083	0.073	0.072	0.071	0.073	0.099	0.071	0.072	0.072	0.073
01:11:07	0.09	0.074	0.073	0.074	0.08	0.075	0.086	0.078	0.084	0.074	0.077	0.108	0.075	0.077	0.078		01:11:07	71.1167	0.09	0.072	0.071	0.072	0.078	0.072	0.084	0.073	0.072	0.071	0.073	0.1	0.071	0.072	0.072	0.073
01:11:27	0.09	0.074	0.073	0.074	0.08	0.074	0.085	0.078	0.084	0.074	0.077	0.107	0.075	0.077	0.078		01:11:27	71.45	0.09	0.072	0.071	0.072	0.078	0.071	0.083	0.073	0.072	0.071	0.073	0.099	0.071	0.072	0.072	0.073
01:11:47	0.09	0.074	0.073	0.074	0.08	0.074	0.086	0.078	0.084	0.074	0.077	0.108	0.075	0.077	0.078		01:11:47	71.7833	0.09	0.072	0.071	0.072	0.078	0.071	0.084	0.073	0.072	0.071	0.073	0.1	0.071	0.072	0.072	0.073
01:12:07	0.09	0.074	0.073	0.074	0.08	0.074	0.086	0.078	0.084	0.074	0.077	0.108	0.075	0.077	0.078		01:12:07	72.1167	0.09	0.072	0.071	0.072	0.078	0.071	0.084	0.073	0.072	0.071	0.073	0.1	0.071	0.072	0.072	0.073
01:12:27	0.09	0.074	0.073	0.074	0.08	0.074	0.087	0.078	0.084	0.074	0.077	0.108	0.075	0.077	0.078		01:12:27	72.45	0.09	0.072	0.071	0.072	0.078	0.071	0.085	0.073	0.072	0.071	0.073	0.1	0.071	0.072	0.072	0.073
01:12:47	0.09	0.074	0.073	0.074	0.08	0.074	0.086	0.078	0.084	0.074	0.077	0.108	0.075	0.077	0.078		01:12:47	72.7833	0.09	0.072	0.071	0.072	0.078	0.071	0.084	0.073	0.072	0.071	0.073	0.1	0.071	0.072	0.072	0.073
01:13:07	0.09	0.074	0.073	0.074	0.08	0.075	0.086	0.078	0.084	0.074	0.077	0.108	0.075	0.077	0.078		01:13:07	73.1167	0.09	0.072	0.071	0.072	0.078	0.072	0.084	0.073	0.072	0.071	0.073	0.1	0.071	0.072	0.072	0.073
01:13:27	0.09	0.074	0.073	0.074	0.08	0.074	0.086	0.078	0.084	0.074	0.077	0.108	0.075	0.077	0.078		01:13:27	73.45	0.09	0.072	0.071	0.072	0.078	0.071	0.084	0.073	0.072	0.071	0.073	0.1	0.071	0.072	0.072	0.073
01:13:47	0.09	0.074	0.073	0.074	0.08	0.074	0.086	0.077	0.084	0.074	0.077	0.108	0.075	0.077	0.078		01:13:47	73.7833	0.09	0.072	0.071	0.072	0.078	0.071	0.084	0.072	0.072	0.071	0.073	0.1	0.071	0.072	0.072	0.073
01:14:07	0.09	0.074	0.073	0.074	0.08	0.074	0.086	0.078	0.084	0.074	0.077	0.108	0.075	0.077	0.078		01:14:07	74.1167	0.09	0.072	0.071	0.072	0.078	0.071	0.084	0.073	0.072	0.071	0.073	0.1	0.071	0.072	0.072	0.073
01:14:27	0.09	0.074	0.073	0.074	0.08	0.074	0.086	0.077	0.084	0.074	0.077	0.108	0.075	0.077	0.078		01:14:27	74.45	0.09	0.072	0.071	0.072	0.078	0.071	0.084	0.072	0.072	0.071	0.073	0.1	0.071	0.072	0.072	0.073
01:14:47	0.09	0.074	0.073	0.074	0.08	0.074	0.086	0.078	0.084	0.074	0.077	0.108	0.075	0.077	0.078		01:14:47	74.7833	0.09	0.072	0.071	0.072	0.078	0.071	0.084	0.073	0.072	0.071	0.073	0.1	0.071	0.072	0.072	0.073
01:15:07	0.09	0.074	0.073	0.074	0.08	0.074	0.086	0.078	0.084	0.074	0.077	0.108	0.075	0.077	0.078		01:15:07	75.1167	0.09	0.072	0.071	0.072	0.078	0.071	0.084	0.073	0.072	0.071	0.073	0.1	0.071	0.072	0.072	0.073
01:15:27	0.09	0.074	0.073	0.074	0.08	0.074	0.086	0.077	0.084	0.074	0.077	0.108	0.075	0.077	0.078		01:15:27	75.45	0.09	0.072	0.071	0.072	0.078	0.071	0.084	0.072	0.072	0.071	0.073	0.1	0.071	0.072	0.072	0.073
01:15:47	0.09	0.074	0.073	0.074	0.081	0.075	0.087	0.078	0.084	0.074	0.077	0.109	0.075	0.077	0.078		01:15:47	75.7833	0.09	0.072	0.071	0.072	0.079	0.072	0.085	0.073	0.072	0.071	0.073	0.101	0.071	0.072	0.072	0.073
01:16:07	0.09	0.074	0.073	0.074	0.08	0.074	0.086	0.077	0.084	0.074	0.077	0.109	0.075	0.076	0.078		01:16:07	76.1167	0.09	0.072	0.071	0.072	0.078	0.071	0.084	0.072	0.072	0.071	0.073	0.101	0.071	0.071	0.072	0.073
01:16:27	0.089	0.074	0.073	0.074	0.08	0.074	0.086	0.077	0.084	0.074	0.077	0.108	0.075	0.076	0.078		01:16:27	76.45	0.089	0.072	0.071	0.072	0.078	0.071	0.084	0.072	0.072	0.071	0.073	0.1	0.071	0.071	0.072	0.072
01:16:47	0.089	0.074	0.073	0.074	0.081	0.074	0.087	0.077	0.084	0.074	0.077	0.109	0.075	0.077	0.078		01:16:47	76.7833	0.089	0.072	0.071	0.072	0.079	0.071	0.085	0.072	0.072	0.071	0.073	0.101	0.071	0.072	0.072	0.073
01:17:07	0.09	0.074	0.073	0.074	0.081	0.074	0.087	0.078	0.084	0.074	0.077	0.109	0.075	0.077	0.078		01:17:07	77.1167	0.09	0.072	0.071	0.072	0.079	0.071	0.085	0.073	0.072	0.071	0.073	0.101	0.071	0.072	0.072	0.073
01:17:27	0.09	0.074	0.073	0.074	0.081	0.074	0.087	0.077	0.084	0.074	0.077	0.109	0.075	0.077	0.078		01:17:27	77.45	0.09	0.072	0.071	0.072	0.079	0.071	0.085	0.072	0.072	0.071	0.073	0.101	0.071	0.072	0.072	0.073
01:17:47	0.09	0.074	0.073	0.074	0.081	0.075	0.087	0.078	0.085	0.074	0.077	0.109	0.075	0.077	0.078		01:17:47	77.7833	0.09	0.072	0.071	0.072	0.079	0.072	0.085	0.073	0.073	0.071	0.073	0.101	0.071	0.072	0.072	0.073
01:18:07	0.089	0.074	0.073	0.074	0.081	0.074	0.087	0.077	0.084	0.074	0.077	0.109	0.075	0.077	0.078		01:18:07	78.1167	0.089	0.072	0.071	0.072	0.079	0.071	0.085	0.072	0.072	0.071	0.073	0.101	0.071	0.072	0.072	0.073
01:18:27	0.09	0.074	0.073	0.074	0.081	0.075	0.087	0.078	0.084	0.074	0.077	0.109	0.075	0.077	0.078		01:18:27	78.45	0.09	0.072	0.071	0.072	0.079	0.072	0.085	0.073	0.072	0.071	0.073	0.101	0.071	0.072	0.072	0.073
01:18:47	0.089	0.074	0.073	0.074	0.081	0.074	0.087	0.078	0.084	0.074	0.077	0.109	0.075	0.077	0.078		01:18:47	78.7833	0.089	0.072	0.071	0.072	0.079	0.071	0.085	0.073	0.072	0.071	0.073	0.101	0.071	0.072	0.072	0.073
01:19:07	0.09	0.074	0.073	0.074	0.081	0.075	0.087	0.079	0.084	0.074	0.077	0.109	0.075	0.077	0.078		01:19:07	79.1167	0.09	0.072	0.071	0.072	0.079	0.072	0.085	0.074	0.072	0.071	0.073	0.101	0.071	0.072	0.072	0.073
01:19:27	0.089	0.074	0.073	0.074	0.082	0.075	0.087	0.078	0.085	0.074	0.077	0.109	0.075	0.077	0.078		01:19:27	79.45	0.089	0.072	0.071	0.072	0.08	0.072	0.085	0.073	0.073	0.071	0.073	0.101	0.071	0.072	0.072	0.073
01:19:47	0.089	0.074	0.073	0.074	0.081	0.074	0.087	0.077	0.084	0.074	0.077	0.109	0.075	0.077	0.078		01:19:47	79.7833	0.089	0.072	0.071	0.072	0.079	0.071	0.085	0.072	0.072	0.071	0.073	0.101	0.071	0.072	0.072	0.073
01:20:07	0.089	0.074	0.073	0.074	0.082	0.074	0.088	0.078	0.084	0.074	0.077	0.109	0.075	0.077	0.078		01:20:07	80.1167	0.089	0.072	0.071	0.072	0.08	0.071	0.086	0.073	0.072	0.071	0.073	0.101	0.071	0.072	0.072	0.073
01:20:27	0.089	0.074	0.073	0.074	0.081	0.074	0.087	0.077	0.084	0.074	0.077	0.109	0.075	0.077	0.078		01:20:27	80.45	0.089	0.072	0.071	0.072	0.079	0.071	0.085	0.072	0.072	0.071	0.073	0.101	0.071	0.072	0.072	0.073
01:20:47	0.09	0.074	0.073	0.074	0.081	0.074	0.088	0.077	0.084	0.074	0.077	0.109	0.075	0.077	0.078		01:20:47	80.7833	0.09	0.072	0.071	0.072	0.079	0.071	0.086	0.072	0.072	0.071	0.073	0.101	0.071	0.072	0.072	0.073
01:21:07	0.09	0.074	0.073	0.074	0.082	0.075	0.088	0.078	0.084	0.074	0.077	0.109	0.075	0.077	0.078		01:21:07	81.1167	0.09	0.072	0.071	0.072	0.08	0.072	0.086	0.073	0.072	0.071	0.073	0.101	0.071	0.072	0.072	0.073
01:21:27	0.089	0.074	0.073	0.074	0.082	0.074	0.088	0.078	0.085	0.074	0.077	0.109	0.075	0.077	0.078		01:21:27	81.45	0.089	0.072	0.071	0.072	0.08	0.071	0.086	0.073	0.073	0.071	0.073	0.101	0.071	0.072	0.072	0.073
01:21:47	0.089	0.074	0.073	0.074	0.082	0.074	0.088	0.078	0.084	0.074	0.077	0.109	0.075	0.077	0.078		01:21:47	81.7833	0.089	0.072	0.071	0.072	0.08	0.071	0.086	0.073	0.072	0.071	0.073	0.101	0.071	0.072	0.072	0.073
01:22:07	0.089	0.074	0.073	0.074	0.082	0.074	0.088	0.077	0.084	0.074	0.077	0.109	0.075	0.076	0.078		01:22:07	82.1167	0.089	0.072	0.071	0.072	0.08	0.071	0.086	0.072	0.072	0.071	0.073	0.101	0.071	0.071	0.072	0.073
01:22:27	0.089	0.074	0.073	0.074	0.082	0.074	0.088	0.077	0.084	0.074	0.078	0.109	0.075	0.077	0.078		01:22:27	82.45	0.089	0.072	0.071	0.072	0.08	0.071	0.086	0.072	0.072	0.071	0.074	0.101	0.071	0.072	0.072	0.073
01:22:47	0.089	0.074	0.073	0.074	0.082	0.075	0.088	0.078	0.084	0.074	0.077	0.109	0.075	0.077	0.078		01:22:47	82.7833	0.089	0.072	0.071	0.072	0.08	0.072	0.086	0.073	0.072	0.071	0.073	0.101	0.071	0.072	0.072	0.073
01:23:07	0.089	0.074	0.073	0.074	0.082	0.074	0.089	0.078	0.084	0.074	0.077	0.109	0.075	0.077	0.078		01:23:07	83.1167	0.089	0.072	0.071	0.072	0.08	0.071	0.087	0.073	0.072	0.071	0.073	0.101	0.071	0.072	0.072	0.073
01:23:27	0.089	0.074	0.073	0.074	0.082	0.075	0.088	0.078	0.085	0.074	0.077	0.109	0.075	0.077	0.078		01:23:27	83.45	0.089	0.072	0.071	0.072	0.08	0.072	0.086	0.073	0.073	0.071	0.073	0.101	0.071	0.072	0.072	0.073
01:23:47	0.089	0.074	0.073	0.074	0.082	0.074	0.088	0.078	0.085	0.074	0.077	0.109	0.075	0.077	0.078		01:23:47	83.7833	0.089	0.072	0.071	0.072	0.08	0.071	0.086	0.073	0.073	0.071	0.073	0.101	0.071	0.072	0.072	0.073
01:24:07	0.089	0.074	0.073	0.074	0.082	0.074	0.089	0.078	0.084	0.074	0.077	0.109	0.076	0.077	0.078		01:24:07	84.1167	0.089	0.072	0.071	0.072	0.08	0.071	0.087	0.073	0.072	0.071	0.073	0.101	0.072	0.072	0.072	0.073
01:24:27	0.089	0.074	0.073	0.074	0.082	0.074	0.088	0.078	0.084	0.074	0.077	0.109	0.075	0.077	0.078		01:24:27	84.45	0.089	0.072	0.071	0.072	0.08	0.071	0.086	0.073	0.072	0.071	0.073	0.101	0.071	0.072	0.072	0.073
01:24:47	0.089	0.074	0.073	0.074	0.083	0.075	0.089	0.078	0.084	0.074	0.077	0.109	0.075	0.077	0.078		01:24:47	84.7833	0.089	0.072	0.071	0.072	0.081	0.072	0.087	0.073	0.072	0.071	0.073	0.101	0.071	0.072	0.072	0.073
01:25:07	0.088	0.074	0.073	0.074	0.082	0.074	0.089	0.078	0.084	0.074	0.077	0.109	0.075	0.077	0.078		01:25:07	85.1167	0.088	0.072	0.071	0.072	0.08	0.071	0.087	0.073	0.072	0.071	0.073	0.101	0.071	0.072	0.072	0.073
01:25:27	0.089	0.074	0.073	0.074	0.083	0.074	0.089	0.078	0.085	0.074	0.077	0.109	0.075	0.077	0.078		01:25:27	85.45	0.089	0.072	0.071	0.072	0.081	0.071	0.087	0.073	0.073	0.071	0.073	0.101	0.071	0.072	0.072	0.074
01:25:47	0.089	0.074	0.073	0.074	0.083	0.074	0.089	0.077	0.084	0.074	0.077	0.109	0.075	0.077	0.078		01:25:47	85.7833	0.089	0.072	0.071	0.072	0.081	0.071	0.087	0.072	0.072	0.071	0.073	0.101	0.071	0.072	0.072	0.073
01:26:07	0.089	0.074	0.073	0.074	0.083	0.074	0.089	0.078	0.084	0.074	0.077	0.109	0.075	0.077	0.078		01:26:07	86.1167	0.089	0.072	0.071	0.072	0.081	0.071	0.087	0.073	0.072	0.071	0.073	0.101	0.071	0.072	0.072	0.073
01:26:27	0.088	0.074	0.073	0.074	0.083	0.074	0.089	0.078	0.084	0.074	0.077	0.109	0.075	0.077	0.078		01:26:27	86.45	0.088	0.072	0.071	0.072	0.081	0.071	0.087	0.073	0.072	0.071	0.073	0.101	0.071	0.072	0.072	0.073
01:26:47	0.088	0.074	0.073	0.074	0.083	0.074	0.089	0.077	0.084	0.074	0.078	0.108	0.075	0.077	0.078		01:26:47	86.7833	0.088	0.072	0.071	0.072	0.081	0.071	0.087	0.072	0.072	0.071	0.074	0.1	0.071	0.072	0.072	0.073
01:27:07	0.089	0.074	0.073	0.074	0.083	0.074	0.089	0.078	0.084	0.074	0.077	0.109	0.075	0.077	0.078		01:27:07	87.1167	0.089	0.072	0.071	0.072	0.081	0.071	0.087	0.073	0.072	0.071	0.073	0.101	0.071	0.072	0.072	0.073
01:27:27	0.089	0.074	0.073	0.074	0.083	0.075	0.089	0.078	0.084	0.074	0.078	0.108	0.075	0.077	0.078		01:27:27	87.45	0.089	0.072	0.071	0.072	0.081	0.072	0.087	0.073	0.072	0.071	0.074	0.1	0.071	0.072	0.072	0.073
01:27:47	0.089	0.074	0.073	0.074	0.083	0.075	0.089	0.078	0.084	0.074	0.077	0.108	0.075	0.077	0.078		01:27:47	87.7833	0.089	0.072	0.071	0.072	0.081	0.072	0.087	0.073	0.072	0.071	0.073	0.1	0.071	0.072	0.072	0.073
01:28:07	0.088	0.074	0.073	0.074	0.084	0.075	0.089	0.078	0.085	0.074	0.077	0.108	0.075	0.077	0.078		01:28:07	88.1167	0.088	0.072	0.071	0.072	0.082	0.072	0.087	0.073	0.073	0.071	0.073	0.1	0.071	0.072	0.072	0.073
01:28:27	0.088	0.074	0.073	0.074	0.083	0.074	0.089	0.077	0.084	0.074	0.077	0.108	0.075	0.076	0.078		01:28:27	88.45	0.088	0.072	0.071	0.072	0.081	0.071	0.087	0.072	0.072	0.071	0.073	0.1	0.071	0.071	0.072	0.073
01:28:47	0.088	0.074	0.073	0.074	0.083	0.074	0.089	0.077	0.084	0.074	0.077	0.108	0.075	0.077	0.078		01:28:47	88.7833	0.088	0.072	0.071	0.072	0.081	0.071	0.087	0.072	0.072	0.071	0.073	0.1	0.071	0.072	0.072	0.073
01:29:07	0.088	0.074	0.073	0.074	0.084	0.075	0.089	0.078	0.084	0.074	0.077	0.108	0.075	0.077	0.078		01:29:07	89.1167	0.088	0.072	0.071	0.072	0.082	0.072	0.087	0.073	0.072	0.071	0.073	0.1	0.071	0.072	0.072	0.073
01:29:27	0.088	0.074	0.073	0.074	0.084	0.074	0.09	0.082	0.084	0.074	0.077	0.107	0.075	0.077	0.078		01:29:27	89.45	0.088	0.072	0.071	0.072	0.082	0.071	0.088		0.072	0.071	0.073	0.099	0.071	0.072	0.072	0.073
01:29:47	0.088	0.074	0.073	0.074	0.084	0.074	0.089	0.1	0.084	0.074	0.077	0.107	0.075	0.077	0.078		01:29:47	89.7833	0.088	0.072	0.071	0.072	0.082	0.071	0.087		0.072	0.071	0.073	0.099	0.071	0.072	0.072	0.073
01:30:07	0.088	0.074	0.073	0.074	0.084	0.074	0.09	0.077	0.084	0.074	0.077	0.107	0.075	0.077	0.078		01:30:07	90.1167	0.088	0.072	0.071	0.072	0.082	0.071	0.088	0.072	0.072	0.071	0.073	0.099	0.071	0.072	0.072	0.073

## Sheet: Figure 4C
Raw Data:																	Normalized Data:	Normalized Data:
Kinetic read	A1	B5	A3	B7	B8	A6	B10	B11	B12	C1	C2	C3	B1	C5	C6		Kinetic read	Kinetic read	CS (1)	HSCA2G87D(2)	SSR1 (2)	ISU1 (2)	CS + HSCA2G87D(1:2)	CS + SSR1 (1:2)	CS + ISU1 (1:2)	HSCA2G87D + SSR1 (2:2)	HSCA2G87D + ISU1 (2:2)	SSR1 + ISU1 (2:2)	CS + HSCA2G87D+ SSR1 (1:2:2)	CS + HSCA2G87D+ ISU1 (1:2:2)	CS + SSR1 + ISU1 (1:2:2)	HSCA2G87D+ SSR1 + ISU1 (2:2:2)	CS + HSCA2G87D + SSR1 + ISU1 (1:2:2:2)	CS (1)
00:00:07	0.072	0.075	0.074	0.074	0.074	0.075	0.074	0.079	0.075	0.076	0.074	0.076	0.076	0.082	0.078		00:00:07	0.116667	0.072	0.072	0.072	0.072	0.072	0.072	0.072	0.077	0.072	0.074	0.071	0.072	0.073	0.078	0.073	0.067
00:00:27	0.072	0.075	0.074	0.074	0.074	0.075	0.074	0.077	0.075	0.076	0.074	0.076	0.075	0.076	0.078		00:00:27	0.45	0.072	0.072	0.072	0.072	0.072	0.072	0.072	0.075	0.072	0.074	0.071	0.072	0.072	0.072	0.073	0.067
00:00:47	0.072	0.075	0.074	0.074	0.074	0.075	0.074	0.075	0.075	0.076	0.075	0.076	0.075	0.076	0.08		00:00:47	0.783333	0.072	0.072	0.072	0.072	0.072	0.072	0.072	0.073	0.072	0.074	0.072	0.072	0.072	0.072	0.075	0.067
00:01:07	0.072	0.075	0.074	0.074	0.074	0.075	0.075	0.075	0.075	0.076	0.075	0.077	0.076	0.076	0.083		00:01:07	1.11667	0.072	0.072	0.072	0.072	0.072	0.072	0.073	0.073	0.072	0.074	0.072	0.073	0.073	0.072	0.078	0.067
00:01:27	0.072	0.075	0.073	0.074	0.074	0.074	0.074	0.074	0.075	0.075	0.075	0.076	0.075	0.075	0.077		00:01:27	1.45	0.072	0.072	0.071	0.072	0.072	0.071	0.072	0.072	0.072	0.073	0.072	0.072	0.072	0.071	0.072	0.067
00:01:47	0.072	0.075	0.074	0.074	0.074	0.075	0.075	0.075	0.075	0.076	0.075	0.076	0.076	0.077	0.078		00:01:47	1.78333	0.072	0.072	0.072	0.072	0.072	0.072	0.073	0.073	0.072	0.074	0.072	0.072	0.073	0.073	0.073	0.067
00:02:07	0.072	0.075	0.074	0.075	0.074	0.075	0.075	0.075	0.075	0.075	0.075	0.076	0.076	0.079	0.078		00:02:07	2.11667	0.072	0.072	0.072	0.073	0.072	0.072	0.073	0.073	0.072	0.073	0.072	0.072	0.073	0.075	0.073	0.067
00:02:27	0.072	0.075	0.074	0.075	0.074	0.075	0.074	0.074	0.075	0.075	0.075	0.076	0.076	0.079	0.078		00:02:27	2.45	0.072	0.072	0.072	0.073	0.072	0.072	0.072	0.072	0.072	0.073	0.072	0.072	0.073	0.075	0.073	0.067
00:02:47	0.072	0.075	0.074	0.074	0.074	0.075	0.074	0.075	0.075	0.074	0.075	0.076	0.075	0.08	0.078		00:02:47	2.78333	0.072	0.072	0.072	0.072	0.072	0.072	0.072	0.073	0.072	0.072	0.072	0.072	0.072	0.076	0.073	0.067
00:03:07	0.072	0.075	0.074	0.074	0.074	0.074	0.074	0.074	0.075	0.074	0.075	0.076	0.075	0.08	0.077		00:03:07	3.11667	0.072	0.072	0.072	0.072	0.072	0.071	0.072	0.072	0.072	0.072	0.072	0.072	0.072	0.076	0.072	0.067
00:03:27	0.072	0.075	0.073	0.074	0.074	0.074	0.074	0.074	0.075	0.074	0.075	0.076	0.075	0.08	0.078		00:03:27	3.45	0.073	0.072	0.071	0.072	0.072	0.071	0.072	0.072	0.072	0.072	0.072	0.072	0.072	0.076	0.073	0.068
00:03:47	0.072	0.075	0.074	0.074	0.074	0.075	0.074	0.075	0.075	0.075	0.076	0.076	0.075	0.08	0.078		00:03:47	3.78333	0.072	0.072	0.072	0.072	0.072	0.072	0.072	0.073	0.072	0.073	0.073	0.072	0.072	0.076	0.073	0.067
00:04:07	0.072	0.075	0.074	0.074	0.074	0.075	0.074	0.074	0.075	0.074	0.075	0.076	0.075	0.079	0.077		00:04:07	4.11667	0.072	0.072	0.072	0.072	0.072	0.072	0.072	0.072	0.072	0.072	0.072	0.072	0.072	0.075	0.072	0.067
00:04:27	0.072	0.075	0.073	0.074	0.074	0.074	0.074	0.074	0.075	0.074	0.075	0.076	0.075	0.079	0.077		00:04:27	4.45	0.073	0.072	0.071	0.072	0.072	0.071	0.072	0.072	0.072	0.072	0.072	0.072	0.072	0.075	0.072	0.068
00:04:47	0.072	0.075	0.073	0.073	0.074	0.074	0.074	0.074	0.075	0.074	0.075	0.076	0.075	0.079	0.077		00:04:47	4.78333	0.072	0.072	0.071	0.071	0.072	0.071	0.072	0.072	0.072	0.072	0.072	0.072	0.072	0.075	0.072	0.067
00:05:07	0.073	0.075	0.074	0.074	0.074	0.075	0.074	0.075	0.075	0.074	0.075	0.076	0.075	0.079	0.077		00:05:07	5.11667	0.072	0.072	0.072	0.072	0.072	0.072	0.072	0.073	0.072	0.072	0.072	0.072	0.072	0.075	0.072	0.067
00:05:27	0.072	0.075	0.074	0.074	0.074	0.075	0.074	0.075	0.075	0.074	0.075	0.076	0.075	0.08	0.077		00:05:27	5.45	0.072	0.072	0.072	0.072	0.072	0.072	0.072	0.073	0.072	0.072	0.072	0.072	0.072	0.076	0.072	0.067
00:05:47	0.073	0.075	0.074	0.074	0.074	0.075	0.074	0.075	0.075	0.075	0.075	0.076	0.076	0.08	0.077		00:05:47	5.78333	0.073	0.072	0.072	0.072	0.072	0.072	0.072	0.073	0.072	0.073	0.072	0.072	0.073	0.076	0.072	0.068
00:06:07	0.072	0.075	0.073	0.074	0.074	0.075	0.074	0.074	0.074	0.074	0.075	0.075	0.075	0.079	0.077		00:06:07	6.11667	0.073	0.072	0.071	0.072	0.072	0.072	0.072	0.072	0.071	0.072	0.072	0.071	0.072	0.075	0.072	0.068
00:06:27	0.072	0.075	0.073	0.074	0.074	0.074	0.074	0.075	0.075	0.074	0.075	0.076	0.075	0.079	0.077		00:06:27	6.45	0.072	0.072	0.071	0.072	0.072	0.071	0.072	0.073	0.072	0.072	0.072	0.072	0.072	0.075	0.072	0.067
00:06:47	0.072	0.075	0.073	0.074	0.074	0.074	0.074	0.074	0.074	0.074	0.075	0.075	0.075	0.078	0.077		00:06:47	6.78333	0.072	0.072	0.071	0.072	0.072	0.071	0.072	0.072	0.071	0.072	0.072	0.071	0.072	0.074	0.072	0.067
00:07:07	0.073	0.075	0.073	0.073	0.074	0.074	0.074	0.074	0.075	0.074	0.075	0.075	0.075	0.078	0.077		00:07:07	7.11667	0.073	0.072	0.071	0.071	0.072	0.071	0.072	0.072	0.072	0.072	0.072	0.071	0.072	0.074	0.072	0.068
00:07:27	0.073	0.075	0.073	0.074	0.074	0.074	0.074	0.074	0.075	0.074	0.075	0.076	0.075	0.077	0.077		00:07:27	7.45	0.073	0.072	0.071	0.072	0.072	0.071	0.072	0.072	0.072	0.072	0.072	0.072	0.072	0.073	0.072	0.068
00:07:47	0.073	0.075	0.073	0.073	0.074	0.074	0.074	0.074	0.075	0.074	0.075	0.076	0.075	0.077	0.077		00:07:47	7.78333	0.072	0.072	0.071	0.071	0.072	0.071	0.072	0.072	0.072	0.072	0.072	0.072	0.072	0.073	0.072	0.067
00:08:07	0.072	0.075	0.073	0.073	0.073	0.074	0.074	0.074	0.074	0.074	0.075	0.075	0.075	0.077	0.077		00:08:07	8.11667	0.073	0.072	0.071	0.071	0.071	0.071	0.072	0.072	0.071	0.072	0.072	0.071	0.072	0.073	0.072	0.068
00:08:27	0.073	0.075	0.073	0.073	0.074	0.074	0.074	0.074	0.074	0.074	0.075	0.075	0.075	0.077	0.077		00:08:27	8.45	0.073	0.072	0.071	0.071	0.072	0.071	0.072	0.072	0.071	0.072	0.072	0.071	0.072	0.073	0.072	0.068
00:08:47	0.073	0.075	0.073	0.073	0.074	0.074	0.074	0.074	0.074	0.074	0.075	0.076	0.075	0.078	0.077		00:08:47	8.78333	0.072	0.072	0.071	0.071	0.072	0.071	0.072	0.072	0.071	0.072	0.072	0.072	0.072	0.074	0.072	0.067
00:09:07	0.073	0.075	0.073	0.074	0.074	0.075	0.074	0.074	0.075	0.074	0.075	0.076	0.075	0.076	0.077		00:09:07	9.11667	0.073	0.072	0.071	0.072	0.072	0.072	0.072	0.072	0.072	0.072	0.072	0.072	0.072	0.072	0.072	0.068
00:09:27	0.073	0.075	0.073	0.074	0.074	0.074	0.074	0.075	0.075	0.074	0.075	0.076	0.075	0.076	0.077		00:09:27	9.45	0.073	0.072	0.071	0.072	0.072	0.071	0.072	0.073	0.072	0.072	0.072	0.072	0.072	0.072	0.072	0.068
00:09:47	0.073	0.075	0.073	0.074	0.074	0.074	0.074	0.074	0.075	0.074	0.074	0.076	0.075	0.076	0.077		00:09:47	9.78333	0.073	0.072	0.071	0.072	0.072	0.071	0.072	0.072	0.072	0.072	0.071	0.072	0.072	0.072	0.072	0.068
00:10:07	0.073	0.075	0.073	0.073	0.074	0.074	0.074	0.074	0.074	0.074	0.074	0.075	0.075	0.075	0.077		00:10:07	10.1167	0.073	0.072	0.071	0.071	0.072	0.071	0.072	0.072	0.071	0.072	0.071	0.071	0.072	0.071	0.072	0.068
00:10:27	0.073	0.075	0.073	0.074	0.074	0.074	0.074	0.074	0.075	0.074	0.074	0.076	0.075	0.075	0.077		00:10:27	10.45	0.073	0.072	0.071	0.072	0.072	0.071	0.072	0.072	0.072	0.072	0.071	0.072	0.072	0.071	0.072	0.068
00:10:47	0.073	0.075	0.073	0.073	0.074	0.074	0.074	0.074	0.075	0.074	0.074	0.076	0.075	0.077	0.077		00:10:47	10.7833	0.073	0.072	0.071	0.071	0.072	0.071	0.072	0.072	0.072	0.072	0.071	0.072	0.072	0.073	0.072	0.068
00:11:07	0.073	0.075	0.073	0.073	0.074	0.074	0.074	0.074	0.074	0.074	0.074	0.076	0.075	0.075	0.077		00:11:07	11.1167	0.073	0.072	0.071	0.071	0.072	0.071	0.072	0.072	0.071	0.072	0.071	0.072	0.072	0.071	0.072	0.068
00:11:27	0.073	0.075	0.073	0.074	0.074	0.075	0.074	0.074	0.075	0.074	0.074	0.076	0.075	0.076	0.077		00:11:27	11.45	0.073	0.072	0.071	0.072	0.072	0.072	0.072	0.072	0.072	0.072	0.071	0.072	0.072	0.072	0.072	0.068
00:11:47	0.073	0.075	0.073	0.073	0.074	0.074	0.074	0.074	0.074	0.074	0.074	0.075	0.075	0.076	0.077		00:11:47	11.7833	0.073	0.072	0.071	0.071	0.072	0.071	0.072	0.072	0.071	0.072	0.071	0.071	0.072	0.072	0.072	0.068
00:12:07	0.073	0.075	0.073	0.074	0.074	0.074	0.074	0.075	0.075	0.074	0.074	0.076	0.075	0.076	0.077		00:12:07	12.1167	0.073	0.072	0.071	0.072	0.072	0.071	0.072	0.073	0.072	0.072	0.071	0.072	0.072	0.072	0.072	0.068
00:12:27	0.073	0.075	0.073	0.073	0.074	0.074	0.074	0.074	0.074	0.074	0.074	0.075	0.075	0.075	0.077		00:12:27	12.45	0.073	0.072	0.071	0.071	0.072	0.071	0.072	0.072	0.071	0.072	0.071	0.071	0.072	0.071	0.072	0.068
00:12:47	0.074	0.075	0.073	0.074	0.074	0.075	0.075	0.075	0.075	0.074	0.074	0.076	0.075	0.076	0.077		00:12:47	12.7833	0.073	0.072	0.071	0.072	0.072	0.072	0.073	0.073	0.072	0.072	0.071	0.072	0.072	0.072	0.072	0.068
00:13:07	0.074	0.075	0.074	0.074	0.074	0.075	0.075	0.075	0.075	0.074	0.074	0.076	0.075	0.076	0.078		00:13:07	13.1167	0.073	0.072	0.072	0.072	0.072	0.072	0.073	0.073	0.072	0.072	0.071	0.072	0.072	0.072	0.073	0.068
00:13:27	0.074	0.075	0.074	0.074	0.074	0.075	0.074	0.075	0.075	0.074	0.074	0.076	0.075	0.076	0.077		00:13:27	13.45	0.073	0.072	0.072	0.072	0.072	0.072	0.072	0.073	0.072	0.072	0.071	0.072	0.072	0.072	0.072	0.068
00:13:47	0.074	0.075	0.074	0.074	0.074	0.074	0.075	0.075	0.075	0.074	0.074	0.076	0.075	0.076	0.077		00:13:47	13.7833	0.073	0.072	0.072	0.072	0.072	0.071	0.073	0.073	0.072	0.072	0.071	0.072	0.072	0.072	0.072	0.068
00:14:07	0.074	0.075	0.074	0.074	0.074	0.075	0.074	0.075	0.075	0.074	0.074	0.076	0.075	0.076	0.077		00:14:07	14.1167	0.073	0.072	0.072	0.072	0.072	0.072	0.072	0.073	0.072	0.072	0.071	0.072	0.072	0.072	0.072	0.068
00:14:27	0.074	0.075	0.073	0.074	0.074	0.074	0.074	0.074	0.075	0.074	0.074	0.076	0.075	0.075	0.077		00:14:27	14.45	0.073	0.072	0.071	0.072	0.072	0.071	0.072	0.072	0.072	0.072	0.071	0.072	0.072	0.071	0.072	0.068
00:14:47	0.074	0.075	0.073	0.074	0.074	0.075	0.074	0.075	0.075	0.074	0.074	0.076	0.075	0.076	0.077		00:14:47	14.7833	0.073	0.072	0.071	0.072	0.072	0.072	0.072	0.073	0.072	0.072	0.071	0.072	0.072	0.072	0.072	0.068
00:15:07	0.074	0.075	0.073	0.074	0.074	0.074	0.074	0.074	0.075	0.074	0.074	0.076	0.075	0.076	0.077		00:15:07	15.1167	0.073	0.072	0.071	0.072	0.072	0.071	0.072	0.072	0.072	0.072	0.071	0.072	0.072	0.072	0.072	0.068
00:15:27	0.074	0.075	0.073	0.074	0.074	0.074	0.074	0.074	0.075	0.074	0.074	0.076	0.075	0.076	0.077		00:15:27	15.45	0.073	0.072	0.071	0.072	0.072	0.071	0.072	0.072	0.072	0.072	0.071	0.072	0.072	0.072	0.072	0.068
00:15:47	0.074	0.075	0.073	0.074	0.074	0.074	0.074	0.074	0.075	0.074	0.074	0.076	0.075	0.075	0.077		00:15:47	15.7833	0.073	0.072	0.071	0.072	0.072	0.071	0.072	0.072	0.072	0.072	0.071	0.072	0.072	0.071	0.072	0.068
00:16:07	0.074	0.075	0.073	0.074	0.074	0.074	0.074	0.074	0.075	0.074	0.074	0.076	0.075	0.076	0.077		00:16:07	16.1167	0.073	0.072	0.071	0.072	0.072	0.071	0.072	0.072	0.072	0.072	0.071	0.072	0.072	0.072	0.072	0.068
00:16:27	0.075	0.075	0.073	0.074	0.074	0.074	0.074	0.074	0.075	0.074	0.074	0.076	0.075	0.076	0.077		00:16:27	16.45	0.073	0.072	0.071	0.072	0.072	0.071	0.072	0.072	0.072	0.072	0.071	0.072	0.072	0.072	0.072	0.068
00:16:47	0.075	0.075	0.073	0.074	0.074	0.074	0.075	0.074	0.075	0.074	0.074	0.076	0.075	0.076	0.077		00:16:47	16.7833	0.073	0.072	0.071	0.072	0.072	0.071	0.073	0.072	0.072	0.072	0.071	0.072	0.072	0.072	0.072	0.068
00:17:07	0.075	0.075	0.073	0.074	0.074	0.074	0.074	0.074	0.075	0.074	0.074	0.076	0.075	0.076	0.077		00:17:07	17.1167	0.073	0.072	0.071	0.072	0.072	0.071	0.072	0.072	0.072	0.072	0.071	0.072	0.072	0.072	0.072	0.068
00:17:27	0.075	0.075	0.073	0.074	0.074	0.074	0.074	0.074	0.075	0.074	0.074	0.076	0.075	0.075	0.077		00:17:27	17.45	0.073	0.072	0.071	0.072	0.072	0.071	0.072	0.072	0.072	0.072	0.071	0.072	0.072	0.071	0.072	0.068
00:17:47	0.075	0.075	0.073	0.074	0.074	0.074	0.075	0.075	0.075	0.074	0.074	0.076	0.075	0.075	0.077		00:17:47	17.7833	0.074	0.072	0.071	0.072	0.072	0.071	0.073	0.073	0.072	0.072	0.071	0.072	0.072	0.071	0.072	0.069
00:18:07	0.075	0.075	0.073	0.074	0.074	0.074	0.074	0.074	0.075	0.074	0.074	0.076	0.075	0.075	0.077		00:18:07	18.1167	0.074	0.072	0.071	0.072	0.072	0.071	0.072	0.072	0.072	0.072	0.071	0.072	0.072	0.071	0.072	0.069
00:18:27	0.076	0.075	0.074	0.074	0.074	0.076	0.075	0.075	0.075	0.074	0.074	0.076	0.076	0.076	0.077		00:18:27	18.45	0.074	0.072	0.072	0.072	0.072	0.073	0.073	0.073	0.072	0.072	0.071	0.072	0.073	0.072	0.072	0.069
00:18:47	0.076	0.075	0.073	0.074	0.074	0.075	0.075	0.075	0.075	0.074	0.074	0.077	0.075	0.076	0.078		00:18:47	18.7833	0.074	0.072	0.071	0.072	0.072	0.072	0.073	0.073	0.072	0.072	0.071	0.073	0.072	0.072	0.073	0.069
00:19:07	0.076	0.075	0.073	0.074	0.074	0.074	0.074	0.074	0.075	0.074	0.074	0.076	0.075	0.075	0.077		00:19:07	19.1167	0.074	0.072	0.071	0.072	0.072	0.071	0.072	0.072	0.072	0.072	0.071	0.072	0.072	0.071	0.072	0.069
00:19:27	0.076	0.075	0.073	0.074	0.074	0.074	0.075	0.075	0.075	0.074	0.074	0.076	0.075	0.076	0.077		00:19:27	19.45	0.074	0.072	0.071	0.072	0.072	0.071	0.073	0.073	0.072	0.072	0.071	0.072	0.072	0.072	0.072	0.069
00:19:47	0.076	0.075	0.073	0.074	0.074	0.075	0.075	0.075	0.075	0.074	0.074	0.076	0.075	0.076	0.077		00:19:47	19.7833	0.074	0.072	0.071	0.072	0.072	0.072	0.073	0.073	0.072	0.072	0.071	0.072	0.072	0.072	0.072	0.069
00:20:07	0.076	0.075	0.073	0.073	0.074	0.074	0.074	0.074	0.075	0.074	0.074	0.076	0.075	0.075	0.077		00:20:07	20.1167	0.074	0.072	0.071	0.071	0.072	0.071	0.072	0.072	0.072	0.072	0.071	0.072	0.072	0.071	0.072	0.069
00:20:27	0.077	0.075	0.073	0.074	0.074	0.074	0.075	0.075	0.075	0.074	0.074	0.076	0.075	0.076	0.077		00:20:27	20.45	0.075	0.072	0.071	0.072	0.072	0.071	0.073	0.073	0.072	0.072	0.071	0.072	0.072	0.072	0.072	0.07
00:20:47	0.077	0.075	0.073	0.074	0.074	0.074	0.074	0.074	0.075	0.074	0.074	0.076	0.075	0.075	0.077		00:20:47	20.7833	0.075	0.072	0.071	0.072	0.072	0.071	0.072	0.072	0.072	0.072	0.071	0.072	0.072	0.071	0.072	0.07
00:21:07	0.077	0.075	0.073	0.074	0.074	0.074	0.074	0.074	0.075	0.074	0.074	0.076	0.075	0.076	0.077		00:21:07	21.1167	0.075	0.072	0.071	0.072	0.072	0.071	0.072	0.072	0.072	0.072	0.071	0.072	0.072	0.072	0.072	0.07
00:21:27	0.077	0.075	0.073	0.074	0.075	0.075	0.074	0.075	0.075	0.074	0.074	0.076	0.075	0.075	0.077		00:21:27	21.45	0.075	0.072	0.071	0.072	0.073	0.072	0.072	0.073	0.072	0.072	0.071	0.072	0.072	0.071	0.072	0.07
00:21:47	0.077	0.075	0.073	0.074	0.074	0.074	0.074	0.074	0.075	0.074	0.074	0.076	0.075	0.075	0.077		00:21:47	21.7833	0.075	0.072	0.071	0.072	0.072	0.071	0.072	0.072	0.072	0.072	0.071	0.072	0.072	0.071	0.072	0.07
00:22:07	0.078	0.075	0.073	0.074	0.074	0.075	0.075	0.075	0.075	0.074	0.074	0.076	0.075	0.075	0.077		00:22:07	22.1167	0.075	0.072	0.071	0.072	0.072	0.072	0.073	0.073	0.072	0.072	0.071	0.072	0.072	0.071	0.072	0.07
00:22:27	0.078	0.075	0.073	0.074	0.074	0.074	0.075	0.075	0.075	0.074	0.074	0.076	0.076	0.075	0.077		00:22:27	22.45	0.075	0.072	0.071	0.072	0.072	0.071	0.073	0.073	0.072	0.072	0.071	0.072	0.073	0.071	0.072	0.07
00:22:47	0.078	0.075	0.073	0.074	0.074	0.074	0.075	0.075	0.075	0.074	0.074	0.076	0.075	0.076	0.077		00:22:47	22.7833	0.076	0.072	0.071	0.072	0.072	0.071	0.073	0.073	0.072	0.072	0.071	0.072	0.072	0.072	0.072	0.071
00:23:07	0.078	0.075	0.073	0.073	0.074	0.074	0.074	0.074	0.075	0.074	0.074	0.076	0.075	0.076	0.077		00:23:07	23.1167	0.076	0.072	0.071	0.071	0.072	0.071	0.072	0.072	0.072	0.072	0.071	0.072	0.072	0.072	0.072	0.071
00:23:27	0.078	0.075	0.073	0.074	0.075	0.075	0.075	0.075	0.075	0.074	0.074	0.076	0.075	0.076	0.077		00:23:27	23.45	0.076	0.072	0.071	0.072	0.073	0.072	0.073	0.073	0.072	0.072	0.071	0.072	0.072	0.072	0.072	0.071
00:23:47	0.079	0.075	0.073	0.074	0.074	0.074	0.075	0.074	0.075	0.074	0.074	0.076	0.075	0.076	0.078		00:23:47	23.7833	0.076	0.072	0.071	0.072	0.072	0.071	0.073	0.072	0.072	0.072	0.071	0.072	0.072	0.072	0.073	0.071
00:24:07	0.079	0.075	0.073	0.074	0.074	0.074	0.075	0.077	0.075	0.074	0.074	0.076	0.075	0.075	0.077		00:24:07	24.1167	0.076	0.072	0.071	0.072	0.072	0.071	0.073	0.075	0.072	0.072	0.071	0.072	0.072	0.071	0.072	0.071
00:24:27	0.079	0.075	0.073	0.074	0.074	0.074	0.075	0.075	0.075	0.074	0.074	0.076	0.075	0.075	0.077		00:24:27	24.45	0.077	0.072	0.071	0.072	0.072	0.071	0.073	0.073	0.072	0.072	0.071	0.072	0.072	0.071	0.072	0.072
00:24:47	0.079	0.075	0.074	0.074	0.075	0.075	0.075	0.075	0.075	0.074	0.074	0.077	0.075	0.076	0.078		00:24:47	24.7833	0.077	0.072	0.072	0.072	0.073	0.072	0.073	0.073	0.072	0.072	0.071	0.073	0.072	0.072	0.073	0.072
00:25:07	0.079	0.075	0.073	0.074	0.074	0.074	0.075	0.074	0.075	0.074	0.074	0.077	0.075	0.076	0.077		00:25:07	25.1167	0.077	0.072	0.071	0.072	0.072	0.071	0.073	0.072	0.072	0.072	0.071	0.073	0.072	0.072	0.072	0.072
00:25:27	0.08	0.076	0.074	0.074	0.075	0.075	0.075	0.075	0.075	0.074	0.074	0.077	0.075	0.076	0.078		00:25:27	25.45	0.077	0.073	0.072	0.072	0.073	0.072	0.073	0.073	0.072	0.072	0.071	0.073	0.072	0.072	0.073	0.072
00:25:47	0.08	0.075	0.073	0.074	0.075	0.074	0.075	0.075	0.075	0.074	0.074	0.077	0.075	0.076	0.078		00:25:47	25.7833	0.077	0.072	0.071	0.072	0.073	0.071	0.073	0.073	0.072	0.072	0.071	0.073	0.072	0.072	0.073	0.072
00:26:07	0.08	0.075	0.073	0.074	0.075	0.075	0.075	0.075	0.075	0.074	0.074	0.077	0.075	0.076	0.078		00:26:07	26.1167	0.077	0.072	0.071	0.072	0.073	0.072	0.073	0.073	0.072	0.072	0.071	0.073	0.072	0.072	0.073	0.072
00:26:27	0.08	0.075	0.073	0.074	0.075	0.074	0.075	0.075	0.075	0.074	0.074	0.077	0.075	0.076	0.077		00:26:27	26.45	0.078	0.072	0.071	0.072	0.073	0.071	0.073	0.073	0.072	0.072	0.071	0.073	0.072	0.072	0.072	0.073
00:26:47	0.08	0.075	0.073	0.074	0.075	0.075	0.075	0.075	0.075	0.074	0.074	0.077	0.075	0.076	0.077		00:26:47	26.7833	0.078	0.072	0.071	0.072	0.073	0.072	0.073	0.073	0.072	0.072	0.071	0.073	0.072	0.072	0.072	0.073
00:27:07	0.08	0.075	0.073	0.074	0.074	0.074	0.075	0.075	0.075	0.074	0.074	0.077	0.075	0.076	0.077		00:27:07	27.1167	0.078	0.072	0.071	0.072	0.072	0.071	0.073	0.073	0.072	0.072	0.071	0.073	0.072	0.072	0.072	0.073
00:27:27	0.081	0.075	0.073	0.074	0.074	0.074	0.075	0.074	0.075	0.074	0.074	0.077	0.075	0.075	0.077		00:27:27	27.45	0.078	0.072	0.071	0.072	0.072	0.071	0.073	0.072	0.072	0.072	0.071	0.073	0.072	0.071	0.072	0.073
00:27:47	0.081	0.075	0.073	0.074	0.075	0.074	0.075	0.074	0.075	0.074	0.074	0.077	0.075	0.076	0.077		00:27:47	27.7833	0.078	0.072	0.071	0.072	0.073	0.071	0.073	0.072	0.072	0.072	0.071	0.073	0.072	0.072	0.072	0.073
00:28:07	0.081	0.075	0.073	0.074	0.074	0.074	0.075	0.075	0.075	0.074	0.074	0.077	0.075	0.077	0.077		00:28:07	28.1167	0.078	0.072	0.071	0.072	0.072	0.071	0.073	0.073	0.072	0.072	0.071	0.073	0.072	0.073	0.072	0.073
00:28:27	0.081	0.075	0.073	0.074	0.075	0.074	0.075	0.075	0.075	0.074	0.074	0.077	0.075	0.076	0.077		00:28:27	28.45	0.079	0.072	0.071	0.072	0.073	0.071	0.073	0.073	0.072	0.072	0.071	0.073	0.072	0.072	0.072	0.074
00:28:47	0.081	0.075	0.073	0.074	0.075	0.074	0.075	0.076	0.075	0.074	0.074	0.077	0.075	0.077	0.077		00:28:47	28.7833	0.079	0.072	0.071	0.072	0.073	0.071	0.073	0.074	0.072	0.072	0.071	0.073	0.072	0.073	0.072	0.074
00:29:07	0.081	0.075	0.073	0.074	0.075	0.074	0.075	0.075	0.075	0.074	0.074	0.077	0.075	0.075	0.077		00:29:07	29.1167	0.079	0.072	0.071	0.072	0.073	0.071	0.073	0.073	0.072	0.072	0.071	0.073	0.072	0.071	0.072	0.074
00:29:27	0.082	0.075	0.073	0.074	0.075	0.074	0.075	0.075	0.075	0.074	0.074	0.077	0.075	0.075	0.077		00:29:27	29.45	0.079	0.072	0.071	0.072	0.073	0.071	0.073	0.073	0.072	0.072	0.071	0.073	0.072	0.071	0.072	0.074
00:29:47	0.082	0.075	0.073	0.074	0.075	0.074	0.075	0.075	0.075	0.074	0.074	0.077	0.075	0.076	0.077		00:29:47	29.7833	0.079	0.072	0.071	0.072	0.073	0.071	0.073	0.073	0.072	0.072	0.071	0.073	0.072	0.072	0.072	0.074
00:30:07	0.082	0.075	0.073	0.074	0.075	0.074	0.075	0.075	0.075	0.074	0.074	0.077	0.075	0.076	0.077		00:30:07	30.1167	0.079	0.072	0.071	0.072	0.073	0.071	0.073	0.073	0.072	0.072	0.071	0.073	0.072	0.072	0.072	0.074
00:30:27	0.082	0.075	0.073	0.074	0.075	0.075	0.075	0.075	0.075	0.074	0.074	0.077	0.075	0.076	0.078		00:30:27	30.45	0.08	0.072	0.071	0.072	0.073	0.072	0.073	0.073	0.072	0.072	0.071	0.073	0.072	0.072	0.073	0.075
00:30:47	0.082	0.075	0.073	0.074	0.075	0.074	0.075	0.075	0.075	0.074	0.074	0.078	0.075	0.076	0.077		00:30:47	30.7833	0.08	0.072	0.071	0.072	0.073	0.071	0.073	0.073	0.072	0.072	0.071	0.074	0.072	0.072	0.072	0.075
00:31:07	0.082	0.075	0.073	0.074	0.075	0.074	0.075	0.075	0.075	0.074	0.074	0.078	0.075	0.076	0.078		00:31:07	31.1167	0.08	0.072	0.071	0.072	0.073	0.071	0.073	0.073	0.072	0.072	0.071	0.074	0.072	0.072	0.073	0.075
00:31:27	0.083	0.075	0.074	0.074	0.075	0.075	0.076	0.075	0.075	0.074	0.074	0.078	0.075	0.076	0.078		00:31:27	31.45	0.08	0.072	0.072	0.072	0.073	0.072	0.074	0.073	0.072	0.072	0.071	0.074	0.072	0.072	0.073	0.075
00:31:47	0.083	0.075	0.073	0.074	0.075	0.074	0.076	0.075	0.075	0.074	0.074	0.078	0.075	0.076	0.077		00:31:47	31.7833	0.08	0.072	0.071	0.072	0.073	0.071	0.074	0.073	0.072	0.072	0.071	0.074	0.072	0.072	0.072	0.075
00:32:07	0.083	0.075	0.073	0.074	0.075	0.074	0.076	0.075	0.075	0.074	0.074	0.078	0.075	0.076	0.078		00:32:07	32.1167	0.08	0.072	0.071	0.072	0.073	0.071	0.074	0.073	0.072	0.072	0.071	0.074	0.072	0.072	0.073	0.075
00:32:27	0.083	0.075	0.073	0.074	0.075	0.074	0.076	0.075	0.075	0.074	0.074	0.078	0.075	0.076	0.077		00:32:27	32.45	0.081	0.072	0.071	0.072	0.073	0.071	0.074	0.073	0.072	0.072	0.071	0.074	0.072	0.072	0.072	0.076
00:32:47	0.083	0.075	0.073	0.074	0.075	0.074	0.076	0.075	0.075	0.074	0.074	0.078	0.075	0.076	0.078		00:32:47	32.7833	0.081	0.072	0.071	0.072	0.073	0.071	0.074	0.073	0.072	0.072	0.071	0.074	0.072	0.072	0.073	0.076
00:33:07	0.084	0.075	0.073	0.074	0.075	0.075	0.076	0.075	0.075	0.074	0.074	0.078	0.075	0.076	0.078		00:33:07	33.1167	0.081	0.072	0.071	0.072	0.073	0.072	0.074	0.073	0.072	0.072	0.071	0.074	0.072	0.072	0.073	0.076
00:33:27	0.083	0.075	0.073	0.074	0.075	0.074	0.076	0.074	0.075	0.074	0.074	0.078	0.075	0.075	0.077		00:33:27	33.45	0.081	0.072	0.071	0.072	0.073	0.071	0.074	0.072	0.072	0.072	0.071	0.074	0.072	0.071	0.072	0.076
00:33:47	0.084	0.075	0.073	0.074	0.075	0.074	0.076	0.075	0.075	0.074	0.074	0.078	0.075	0.076	0.077		00:33:47	33.7833	0.081	0.072	0.071	0.072	0.073	0.071	0.074	0.073	0.072	0.072	0.071	0.074	0.072	0.072	0.072	0.076
00:34:07	0.084	0.075	0.073	0.074	0.075	0.074	0.076	0.075	0.075	0.074	0.074	0.078	0.075	0.075	0.078		00:34:07	34.1167	0.081	0.072	0.071	0.072	0.073	0.071	0.074	0.073	0.072	0.072	0.071	0.074	0.072	0.071	0.073	0.076
00:34:27	0.084	0.075	0.073	0.074	0.075	0.075	0.076	0.077	0.075	0.074	0.074	0.078	0.075	0.076	0.078		00:34:27	34.45	0.082	0.072	0.071	0.072	0.073	0.072	0.074	0.075	0.072	0.072	0.071	0.074	0.072	0.072	0.073	0.077
00:34:47	0.084	0.075	0.073	0.074	0.075	0.074	0.076	0.074	0.075	0.074	0.074	0.078	0.075	0.075	0.077		00:34:47	34.7833	0.082	0.072	0.071	0.072	0.073	0.071	0.074	0.072	0.072	0.072	0.071	0.074	0.072	0.071	0.072	0.077
00:35:07	0.084	0.075	0.073	0.074	0.075	0.075	0.076	0.075	0.076	0.074	0.074	0.079	0.075	0.076	0.078		00:35:07	35.1167	0.082	0.072	0.071	0.072	0.073	0.072	0.074	0.073	0.073	0.072	0.071	0.075	0.072	0.072	0.073	0.077
00:35:27	0.085	0.075	0.073	0.074	0.075	0.075	0.076	0.075	0.075	0.074	0.074	0.079	0.075	0.076	0.077		00:35:27	35.45	0.082	0.072	0.071	0.072	0.073	0.072	0.074	0.073	0.072	0.072	0.071	0.075	0.072	0.072	0.072	0.077
00:35:47	0.085	0.075	0.073	0.074	0.076	0.075	0.076	0.075	0.075	0.074	0.074	0.079	0.075	0.076	0.078		00:35:47	35.7833	0.082	0.072	0.071	0.072	0.074	0.072	0.074	0.073	0.072	0.072	0.071	0.075	0.072	0.072	0.073	0.077
00:36:07	0.085	0.075	0.073	0.074	0.075	0.074	0.076	0.075	0.075	0.074	0.074	0.079	0.075	0.076	0.077		00:36:07	36.1167	0.082	0.072	0.071	0.072	0.073	0.071	0.074	0.073	0.072	0.072	0.071	0.075	0.072	0.072	0.072	0.077
00:36:27	0.085	0.075	0.073	0.074	0.075	0.074	0.076	0.074	0.075	0.074	0.074	0.078	0.075	0.076	0.077		00:36:27	36.45	0.082	0.072	0.071	0.072	0.073	0.071	0.074	0.072	0.072	0.072	0.071	0.074	0.072	0.072	0.072	0.077
00:36:47	0.085	0.075	0.073	0.074	0.075	0.074	0.076	0.074	0.075	0.074	0.074	0.078	0.075	0.075	0.077		00:36:47	36.7833	0.083	0.072	0.071	0.072	0.073	0.071	0.074	0.072	0.072	0.072	0.071	0.074	0.072	0.071	0.072	0.078
00:37:07	0.085	0.075	0.073	0.074	0.076	0.075	0.077	0.075	0.075	0.074	0.074	0.079	0.075	0.076	0.078		00:37:07	37.1167	0.083	0.072	0.071	0.072	0.074	0.072	0.075	0.073	0.072	0.072	0.071	0.075	0.072	0.072	0.073	0.078
00:37:27	0.085	0.075	0.073	0.074	0.075	0.074	0.077	0.075	0.075	0.074	0.074	0.079	0.075	0.076	0.078		00:37:27	37.45	0.083	0.072	0.071	0.072	0.073	0.071	0.075	0.073	0.072	0.072	0.071	0.075	0.072	0.072	0.073	0.078
00:37:47	0.085	0.075	0.073	0.074	0.076	0.074	0.077	0.075	0.075	0.074	0.074	0.079	0.075	0.076	0.078		00:37:47	37.7833	0.083	0.072	0.071	0.072	0.074	0.071	0.075	0.073	0.072	0.072	0.071	0.075	0.072	0.072	0.073	0.078
00:38:07	0.086	0.075	0.073	0.074	0.076	0.075	0.077	0.075	0.076	0.074	0.074	0.079	0.075	0.076	0.078		00:38:07	38.1167	0.083	0.072	0.071	0.072	0.074	0.072	0.075	0.073	0.073	0.072	0.071	0.075	0.072	0.072	0.073	0.078
00:38:27	0.085	0.075	0.073	0.074	0.075	0.074	0.077	0.075	0.075	0.074	0.074	0.079	0.075	0.075	0.078		00:38:27	38.45	0.083	0.072	0.071	0.072	0.073	0.071	0.075	0.073	0.072	0.072	0.071	0.075	0.072	0.071	0.073	0.078
00:38:47	0.086	0.076	0.073	0.074	0.076	0.074	0.077	0.075	0.075	0.074	0.074	0.079	0.075	0.076	0.077		00:38:47	38.7833	0.083	0.073	0.071	0.072	0.074	0.071	0.075	0.073	0.072	0.072	0.071	0.075	0.072	0.072	0.072	0.078
00:39:07	0.086	0.075	0.073	0.074	0.076	0.074	0.077	0.075	0.076	0.074	0.074	0.079	0.075	0.076	0.078		00:39:07	39.1167	0.084	0.072	0.071	0.072	0.074	0.071	0.075	0.073	0.073	0.072	0.071	0.075	0.072	0.072	0.073	0.079
00:39:27	0.086	0.075	0.073	0.074	0.076	0.075	0.077	0.076	0.076	0.074	0.074	0.079	0.075	0.076	0.078		00:39:27	39.45	0.084	0.072	0.071	0.072	0.074	0.072	0.075	0.074	0.073	0.072	0.071	0.075	0.072	0.072	0.073	0.079
00:39:47	0.086	0.075	0.073	0.074	0.076	0.075	0.077	0.075	0.076	0.074	0.074	0.079	0.075	0.076	0.078		00:39:47	39.7833	0.084	0.072	0.071	0.072	0.074	0.072	0.075	0.073	0.073	0.072	0.071	0.075	0.072	0.072	0.073	0.079
00:40:07	0.086	0.075	0.073	0.074	0.077	0.074	0.077	0.075	0.075	0.074	0.074	0.08	0.075	0.076	0.078		00:40:07	40.1167	0.084	0.072	0.071	0.072	0.075	0.071	0.075	0.073	0.072	0.072	0.071	0.076	0.072	0.072	0.073	0.079
00:40:27	0.086	0.075	0.073	0.074	0.076	0.074	0.077	0.074	0.075	0.074	0.074	0.079	0.075	0.076	0.078		00:40:27	40.45	0.084	0.072	0.071	0.072	0.074	0.071	0.075	0.072	0.072	0.072	0.071	0.075	0.072	0.072	0.073	0.079
00:40:47	0.086	0.075	0.073	0.074	0.076	0.074	0.077	0.074	0.075	0.074	0.074	0.079	0.075	0.076	0.077		00:40:47	40.7833	0.084	0.072	0.071	0.072	0.074	0.071	0.075	0.072	0.072	0.072	0.071	0.075	0.072	0.072	0.072	0.079
00:41:07	0.086	0.075	0.073	0.074	0.076	0.074	0.077	0.075	0.075	0.074	0.074	0.08	0.075	0.075	0.078		00:41:07	41.1167	0.084	0.072	0.071	0.072	0.074	0.071	0.075	0.073	0.072	0.072	0.071	0.076	0.072	0.071	0.073	0.079
00:41:27	0.087	0.075	0.073	0.074	0.076	0.074	0.078	0.075	0.076	0.074	0.074	0.08	0.075	0.076	0.078		00:41:27	41.45	0.084	0.072	0.071	0.072	0.074	0.071	0.076	0.073	0.073	0.072	0.071	0.076	0.072	0.072	0.073	0.079
00:41:47	0.087	0.075	0.074	0.074	0.076	0.075	0.078	0.075	0.076	0.074	0.075	0.08	0.075	0.076	0.078		00:41:47	41.7833	0.085	0.072	0.072	0.072	0.074	0.072	0.076	0.073	0.073	0.072	0.072	0.076	0.072	0.072	0.073	0.08
00:42:07	0.087	0.075	0.073	0.074	0.076	0.074	0.078	0.075	0.075	0.074	0.074	0.08	0.075	0.076	0.078		00:42:07	42.1167	0.085	0.072	0.071	0.072	0.074	0.071	0.076	0.073	0.072	0.072	0.071	0.076	0.072	0.072	0.073	0.08
00:42:27	0.087	0.075	0.073	0.074	0.076	0.075	0.078	0.075	0.076	0.074	0.074	0.08	0.075	0.077	0.078		00:42:27	42.45	0.085	0.072	0.071	0.072	0.074	0.072	0.076	0.073	0.073	0.072	0.071	0.076	0.072	0.073	0.073	0.08
00:42:47	0.087	0.075	0.073	0.074	0.083	0.075	0.078	0.075	0.076	0.074	0.074	0.08	0.075	0.076	0.078		00:42:47	42.7833	0.085	0.072	0.071	0.072	0.081	0.072	0.076	0.073	0.073	0.072	0.071	0.076	0.072	0.072	0.073	0.08
00:43:07	0.087	0.075	0.073	0.074	0.077	0.074	0.078	0.075	0.075	0.074	0.074	0.08	0.075	0.076	0.078		00:43:07	43.1167	0.085	0.072	0.071	0.072	0.075	0.071	0.076	0.073	0.072	0.072	0.071	0.076	0.072	0.072	0.073	0.08
00:43:27	0.087	0.075	0.073	0.074	0.076	0.074	0.078	0.074	0.075	0.074	0.074	0.08	0.075	0.076	0.078		00:43:27	43.45	0.085	0.072	0.071	0.072	0.074	0.071	0.076	0.072	0.072	0.072	0.071	0.076	0.072	0.072	0.073	0.08
00:43:47	0.087	0.075	0.073	0.074	0.078	0.074	0.078	0.075	0.075	0.074	0.074	0.081	0.075	0.076	0.078		00:43:47	43.7833	0.085	0.072	0.071	0.072	0.076	0.071	0.076	0.073	0.072	0.072	0.071	0.077	0.072	0.072	0.073	0.08
00:44:07	0.087	0.075	0.073	0.074	0.076	0.074	0.078	0.075	0.075	0.074	0.074	0.086	0.075	0.075	0.078		00:44:07	44.1167	0.085	0.072	0.071	0.072	0.074	0.071	0.076	0.073	0.072	0.072	0.071		0.072	0.071	0.073	0.08
00:44:27	0.088	0.075	0.073	0.074	0.076	0.074	0.078	0.075	0.076	0.074	0.074	0.082	0.075	0.076	0.078		00:44:27	44.45	0.086	0.072	0.071	0.072	0.074	0.071	0.076	0.073	0.073	0.072	0.071	0.078	0.072	0.072	0.073	0.081
00:44:47	0.088	0.075	0.073	0.074	0.076	0.074	0.078	0.075	0.075	0.074	0.074	0.081	0.075	0.076	0.078		00:44:47	44.7833	0.085	0.072	0.071	0.072	0.074	0.071	0.076	0.073	0.072	0.072	0.071	0.077	0.072	0.072	0.073	0.08
00:45:07	0.088	0.075	0.073	0.074	0.078	0.074	0.079	0.075	0.075	0.074	0.074	0.087	0.075	0.076	0.077		00:45:07	45.1167	0.086	0.072	0.071	0.072	0.076	0.071	0.077	0.073	0.072	0.072	0.071		0.072	0.072	0.072	0.081
00:45:27	0.088	0.075	0.073	0.074	0.077	0.074	0.079	0.075	0.076	0.074	0.074	0.081	0.075	0.076	0.078		00:45:27	45.45	0.085	0.072	0.071	0.072	0.075	0.071	0.077	0.073	0.073	0.072	0.071	0.077	0.072	0.072	0.073	0.08
00:45:47	0.088	0.075	0.073	0.074	0.076	0.074	0.079	0.074	0.075	0.074	0.074	0.082	0.075	0.075	0.078		00:45:47	45.7833	0.086	0.072	0.071	0.072	0.074	0.071	0.077	0.072	0.072	0.072	0.071	0.078	0.072	0.071	0.073	0.081
00:46:07	0.088	0.075	0.073	0.074	0.077	0.074	0.079	0.079	0.076	0.074	0.074	0.081	0.075	0.076	0.078		00:46:07	46.1167	0.086	0.072	0.071	0.072	0.075	0.071	0.077	0.077	0.073	0.072	0.071	0.077	0.072	0.072	0.073	0.081
00:46:27	0.088	0.075	0.073	0.074	0.077	0.074	0.079	0.075	0.075	0.074	0.074	0.084	0.075	0.076	0.078		00:46:27	46.45	0.086	0.072	0.071	0.072	0.075	0.071	0.077	0.073	0.072	0.072	0.071		0.072	0.072	0.073	0.081
00:46:47	0.088	0.075	0.073	0.074	0.077	0.075	0.079	0.075	0.075	0.074	0.074	0.081	0.075	0.076	0.078		00:46:47	46.7833	0.086	0.072	0.071	0.072	0.075	0.072	0.077	0.073	0.072	0.072	0.071	0.077	0.072	0.072	0.073	0.081
00:47:07	0.088	0.075	0.073	0.074	0.077	0.075	0.079	0.075	0.075	0.074	0.074	0.081	0.075	0.075	0.078		00:47:07	47.1167	0.086	0.072	0.071	0.072	0.075	0.072	0.077	0.073	0.072	0.072	0.071	0.077	0.072	0.071	0.073	0.081
00:47:27	0.088	0.075	0.073	0.074	0.077	0.075	0.079	0.075	0.076	0.074	0.074	0.082	0.075	0.076	0.078		00:47:27	47.45	0.086	0.072	0.071	0.072	0.075	0.072	0.077	0.073	0.073	0.072	0.071	0.078	0.072	0.072	0.073	0.081
00:47:47	0.088	0.075	0.073	0.074	0.077	0.074	0.079	0.075	0.075	0.074	0.074	0.089	0.075	0.075	0.077		00:47:47	47.7833	0.086	0.072	0.071	0.072	0.075	0.071	0.077	0.073	0.072	0.072	0.071		0.072	0.071	0.072	0.081
00:48:07	0.088	0.075	0.073	0.074	0.077	0.074	0.079	0.075	0.075	0.074	0.074	0.082	0.075	0.076	0.078		00:48:07	48.1167	0.086	0.072	0.071	0.072	0.075	0.071	0.077	0.073	0.072	0.072	0.071	0.078	0.072	0.072	0.073	0.081
00:48:27	0.088	0.075	0.073	0.074	0.077	0.074	0.079	0.074	0.075	0.074	0.074	0.082	0.075	0.075	0.078		00:48:27	48.45	0.086	0.072	0.071	0.072	0.075	0.071	0.077	0.072	0.072	0.072	0.071	0.078	0.072	0.071	0.073	0.081
00:48:47	0.088	0.075	0.073	0.074	0.081	0.074	0.079	0.075	0.076	0.074	0.074	0.082	0.075	0.076	0.078		00:48:47	48.7833	0.086	0.072	0.071	0.072	0.079	0.071	0.077	0.073	0.073	0.072	0.071	0.078	0.072	0.072	0.073	0.081
00:49:07	0.089	0.075	0.073	0.074	0.077	0.074	0.08	0.075	0.076	0.074	0.074	0.082	0.075	0.076	0.078		00:49:07	49.1167	0.087	0.072	0.071	0.072	0.075	0.071	0.078	0.073	0.073	0.072	0.071	0.078	0.072	0.072	0.073	0.082
00:49:27	0.088	0.075	0.073	0.074	0.077	0.074	0.08	0.075	0.075	0.074	0.074	0.082	0.075	0.076	0.078		00:49:27	49.45	0.087	0.072	0.071	0.072	0.075	0.071	0.078	0.073	0.072	0.072	0.071	0.078	0.072	0.072	0.073	0.082
00:49:47	0.089	0.075	0.073	0.074	0.077	0.074	0.08	0.075	0.076	0.074	0.074	0.086	0.075	0.076	0.078		00:49:47	49.7833	0.087	0.072	0.071	0.072	0.075	0.071	0.078	0.073	0.073	0.072	0.071	0.082	0.072	0.072	0.073	0.082
00:50:07	0.089	0.075	0.073	0.074	0.077	0.074	0.08	0.075	0.075	0.074	0.074	0.082	0.075	0.075	0.078		00:50:07	50.1167	0.087	0.072	0.071	0.072	0.075	0.071	0.078	0.073	0.072	0.072	0.071	0.078	0.072	0.071	0.073	0.082
00:50:27	0.089	0.075	0.073	0.074	0.084	0.074	0.08	0.075	0.075	0.074	0.074	0.082	0.075	0.075	0.078		00:50:27	50.45	0.087	0.072	0.071	0.072	0.082	0.071	0.078	0.073	0.072	0.072	0.071	0.078	0.072	0.071	0.073	0.082
00:50:47	0.089	0.075	0.073	0.074	0.078	0.075	0.08	0.075	0.076	0.074	0.075	0.083	0.075	0.076	0.078		00:50:47	50.7833	0.087	0.072	0.071	0.072	0.076	0.072	0.078	0.073	0.073	0.072	0.072	0.079	0.072	0.072	0.073	0.082
00:51:07	0.089	0.077	0.073	0.074	0.077	0.075	0.08	0.075	0.076	0.074	0.074	0.083	0.075	0.076	0.078		00:51:07	51.1167	0.087	0.074	0.071	0.072	0.075	0.072	0.078	0.073	0.073	0.072	0.071	0.079	0.072	0.072	0.073	0.082
00:51:27	0.089	0.075	0.073	0.074	0.078	0.074	0.08	0.075	0.076	0.074	0.074	0.087	0.075	0.076	0.078		00:51:27	51.45	0.087	0.072	0.071	0.072	0.076	0.071	0.078	0.073	0.073	0.072	0.071		0.072	0.072	0.073	0.082
00:51:47	0.089	0.075	0.073	0.074	0.078	0.074	0.08	0.075	0.076	0.074	0.074	0.084	0.075	0.076	0.078		00:51:47	51.7833	0.087	0.072	0.071	0.072	0.076	0.071	0.078	0.073	0.073	0.072	0.071	0.08	0.072	0.072	0.073	0.082
00:52:07	0.089	0.075	0.073	0.074	0.08	0.074	0.08	0.075	0.076	0.074	0.074	0.083	0.075	0.076	0.078		00:52:07	52.1167	0.087	0.072	0.071	0.072	0.078	0.071	0.078	0.073	0.073	0.072	0.071	0.079	0.072	0.072	0.073	0.082
00:52:27	0.089	0.075	0.073	0.074	0.078	0.075	0.081	0.075	0.076	0.074	0.075	0.083	0.075	0.076	0.078		00:52:27	52.45	0.087	0.072	0.071	0.072	0.076	0.072	0.079	0.073	0.073	0.072	0.072	0.079	0.072	0.072	0.073	0.082
00:52:47	0.089	0.075	0.073	0.074	0.078	0.075	0.081	0.075	0.076	0.074	0.074	0.084	0.075	0.076	0.078		00:52:47	52.7833	0.087	0.072	0.071	0.072	0.076	0.072	0.079	0.073	0.073	0.072	0.071	0.08	0.072	0.072	0.073	0.082
00:53:07	0.089	0.075	0.073	0.074	0.078	0.075	0.081	0.075	0.076	0.074	0.074	0.084	0.075	0.076	0.078		00:53:07	53.1167	0.087	0.072	0.071	0.072	0.076	0.072	0.079	0.073	0.073	0.072	0.071	0.08	0.072	0.072	0.073	0.082
00:53:27	0.09	0.075	0.073	0.074	0.078	0.074	0.081	0.075	0.076	0.074	0.075	0.084	0.075	0.076	0.078		00:53:27	53.45	0.087	0.072	0.071	0.072	0.076	0.071	0.079	0.073	0.073	0.072	0.072	0.08	0.072	0.072	0.073	0.082
00:53:47	0.089	0.075	0.073	0.074	0.081	0.074	0.081	0.074	0.075	0.074	0.074	0.084	0.075	0.076	0.078		00:53:47	53.7833	0.087	0.072	0.071	0.072	0.079	0.071	0.079	0.072	0.072	0.072	0.071	0.08	0.072	0.072	0.073	0.082
00:54:07	0.089	0.076	0.073	0.074	0.078	0.074	0.081	0.075	0.075	0.074	0.074	0.084	0.075	0.076	0.078		00:54:07	54.1167	0.087	0.073	0.071	0.072	0.076	0.071	0.079	0.073	0.072	0.072	0.071	0.08	0.072	0.072	0.073	0.082
00:54:27	0.089	0.075	0.073	0.074	0.079	0.074	0.081	0.079	0.075	0.074	0.074	0.086	0.075	0.076	0.078		00:54:27	54.45	0.088	0.072	0.071	0.072	0.077	0.071	0.079	0.077	0.072	0.072	0.071		0.072	0.072	0.073	0.083
00:54:47	0.09	0.075	0.073	0.074	0.078	0.075	0.081	0.075	0.076	0.074	0.075	0.084	0.075	0.077	0.078		00:54:47	54.7833	0.088	0.072	0.071	0.072	0.076	0.072	0.079	0.073	0.073	0.072	0.072	0.08	0.072	0.073	0.073	0.083
00:55:07	0.089	0.075	0.073	0.074	0.078	0.074	0.081	0.075	0.076	0.074	0.074	0.085	0.075	0.076	0.078		00:55:07	55.1167	0.087	0.072	0.071	0.072	0.076	0.071	0.079	0.073	0.073	0.072	0.071	0.081	0.072	0.072	0.073	0.082
00:55:27	0.089	0.075	0.073	0.074	0.078	0.074	0.081	0.074	0.075	0.074	0.074	0.084	0.075	0.075	0.077		00:55:27	55.45	0.088	0.072	0.071	0.072	0.076	0.071	0.079	0.072	0.072	0.072	0.071	0.08	0.072	0.071	0.072	0.083
00:55:47	0.09	0.075	0.073	0.074	0.078	0.074	0.081	0.075	0.075	0.074	0.075	0.085	0.075	0.076	0.078		00:55:47	55.7833	0.088	0.072	0.071	0.072	0.076	0.071	0.079	0.073	0.072	0.072	0.072	0.081	0.072	0.072	0.073	0.083
00:56:07	0.09	0.075	0.073	0.074	0.079	0.074	0.082	0.075	0.076	0.074	0.075	0.089	0.075	0.076	0.078		00:56:07	56.1167	0.088	0.072	0.071	0.072	0.077	0.071	0.08	0.073	0.073	0.072	0.072		0.072	0.072	0.073	0.083
00:56:27	0.09	0.075	0.073	0.074	0.08	0.075	0.082	0.075	0.076	0.074	0.074	0.085	0.075	0.076	0.078		00:56:27	56.45	0.088	0.072	0.071	0.072	0.078	0.072	0.08	0.073	0.073	0.072	0.071	0.081	0.072	0.072	0.073	0.083
00:56:47	0.09	0.075	0.073	0.074	0.078	0.074	0.082	0.075	0.075	0.074	0.074	0.085	0.075	0.076	0.078		00:56:47	56.7833	0.088	0.072	0.071	0.072	0.076	0.071	0.08	0.073	0.072	0.072	0.071	0.081	0.072	0.072	0.073	0.083
00:57:07	0.09	0.075	0.073	0.074	0.079	0.074	0.082	0.075	0.075	0.074	0.074	0.085	0.075	0.076	0.078		00:57:07	57.1167	0.088	0.072	0.071	0.072	0.077	0.071	0.08	0.073	0.072	0.072	0.071	0.081	0.072	0.072	0.073	0.083
00:57:27	0.09	0.075	0.073	0.074	0.079	0.075	0.082	0.075	0.076	0.074	0.074	0.085	0.075	0.076	0.078		00:57:27	57.45	0.088	0.072	0.071	0.072	0.077	0.072	0.08	0.073	0.073	0.072	0.071	0.081	0.072	0.072	0.073	0.083
00:57:47	0.09	0.075	0.073	0.074	0.079	0.074	0.082	0.075	0.075	0.074	0.074	0.085	0.075	0.075	0.078		00:57:47	57.7833	0.088	0.072	0.071	0.072	0.077	0.071	0.08	0.073	0.072	0.072	0.071	0.081	0.072	0.071	0.073	0.083
00:58:07	0.09	0.075	0.073	0.074	0.079	0.074	0.082	0.074	0.075	0.074	0.074	0.09	0.075	0.076	0.078		00:58:07	58.1167	0.088	0.072	0.071	0.072	0.077	0.071	0.08	0.072	0.072	0.072	0.071		0.072	0.072	0.073	0.083
00:58:27	0.09	0.075	0.073	0.074	0.08	0.075	0.082	0.077	0.076	0.074	0.074	0.088	0.075	0.076	0.078		00:58:27	58.45	0.088	0.072	0.071	0.072	0.078	0.072	0.08	0.075	0.073	0.072	0.071		0.072	0.072	0.073	0.083
00:58:47	0.09	0.075	0.073	0.074	0.079	0.074	0.082	0.077	0.076	0.074	0.074	0.085	0.075	0.076	0.078		00:58:47	58.7833	0.088	0.072	0.071	0.072	0.077	0.071	0.08	0.075	0.073	0.072	0.071	0.081	0.072	0.072	0.073	0.083
00:59:07	0.09	0.075	0.073	0.074	0.079	0.074	0.082	0.074	0.075	0.074	0.074	0.086	0.075	0.076	0.078		00:59:07	59.1167	0.088	0.072	0.071	0.072	0.077	0.071	0.08	0.072	0.072	0.072	0.071	0.082	0.072	0.072	0.073	0.083
00:59:27	0.09	0.075	0.073	0.074	0.079	0.075	0.083	0.075	0.076	0.074	0.075	0.086	0.075	0.076	0.078		00:59:27	59.45	0.088	0.072	0.071	0.072	0.077	0.072	0.081	0.073	0.073	0.072	0.072	0.082	0.072	0.072	0.073	0.083
00:59:47	0.09	0.075	0.073	0.074	0.079	0.074	0.082	0.074	0.075	0.074	0.074	0.096	0.075	0.076	0.078		00:59:47	59.7833	0.088	0.072	0.071	0.072	0.077	0.071	0.08	0.072	0.072	0.072	0.071	0.092	0.072	0.072	0.073	0.083
01:00:07	0.09	0.075	0.073	0.074	0.081	0.075	0.083	0.075	0.076	0.074	0.075	0.086	0.075	0.076	0.078		01:00:07	60.1167	0.088	0.072	0.071	0.072	0.079	0.072	0.081	0.073	0.073	0.072	0.072	0.082	0.072	0.072	0.073	0.083
01:00:27	0.09	0.075	0.073	0.074	0.079	0.074	0.083	0.074	0.076	0.074	0.074	0.094	0.075	0.075	0.078		01:00:27	60.45	0.089	0.072	0.071	0.072	0.077	0.071	0.081	0.072	0.073	0.072	0.071		0.072	0.071	0.073	0.084
01:00:47	0.09	0.075	0.073	0.074	0.081	0.075	0.083	0.076	0.076	0.074	0.074	0.087	0.075	0.076	0.078		01:00:47	60.7833	0.088	0.072	0.071	0.072	0.079	0.072	0.081	0.074	0.073	0.072	0.071	0.083	0.072	0.072	0.073	0.083
01:01:07	0.09	0.075	0.073	0.074	0.08	0.074	0.083	0.075	0.076	0.074	0.074	0.087	0.075	0.076	0.078		01:01:07	61.1167	0.088	0.072	0.071	0.072	0.078	0.071	0.081	0.073	0.073	0.072	0.071	0.083	0.072	0.072	0.073	0.083
01:01:27	0.09	0.075	0.073	0.074	0.08	0.074	0.083	0.074	0.075	0.074	0.074	0.087	0.075	0.075	0.078		01:01:27	61.45	0.088	0.072	0.071	0.072	0.078	0.071	0.081	0.072	0.072	0.072	0.071	0.083	0.072	0.071	0.073	0.083
01:01:47	0.09	0.075	0.073	0.074	0.081	0.074	0.083	0.075	0.076	0.074	0.075	0.087	0.075	0.076	0.078		01:01:47	61.7833	0.089	0.072	0.071	0.072	0.079	0.071	0.081	0.073	0.073	0.072	0.072	0.083	0.072	0.072	0.073	0.084
01:02:07	0.09	0.075	0.073	0.074	0.08	0.074	0.083	0.074	0.075	0.074	0.074	0.087	0.075	0.075	0.078		01:02:07	62.1167	0.089	0.072	0.071	0.072	0.078	0.071	0.081	0.072	0.072	0.072	0.071	0.083	0.072	0.071	0.073	0.084
01:02:27	0.09	0.075	0.073	0.074	0.08	0.074	0.083	0.074	0.076	0.074	0.074	0.087	0.075	0.077	0.078		01:02:27	62.45	0.089	0.072	0.071	0.072	0.078	0.071	0.081	0.072	0.073	0.072	0.071	0.083	0.072	0.073	0.073	0.084
01:02:47	0.09	0.075	0.073	0.074	0.08	0.074	0.083	0.075	0.076	0.074	0.074	0.087	0.075	0.076	0.078		01:02:47	62.7833	0.089	0.072	0.071	0.072	0.078	0.071	0.081	0.073	0.073	0.072	0.071	0.083	0.072	0.072	0.073	0.084
01:03:07	0.09	0.075	0.073	0.074	0.08	0.074	0.083	0.075	0.075	0.074	0.074	0.087	0.075	0.076	0.078		01:03:07	63.1167	0.089	0.072	0.071	0.072	0.078	0.071	0.081	0.073	0.072	0.072	0.071	0.083	0.072	0.072	0.073	0.084
01:03:27	0.09	0.075	0.073	0.074	0.08	0.075	0.084	0.075	0.075	0.074	0.074	0.087	0.075	0.076	0.078		01:03:27	63.45	0.088	0.072	0.071	0.072	0.078	0.072	0.082	0.073	0.072	0.072	0.071	0.083	0.072	0.072	0.073	0.083
01:03:47	0.09	0.075	0.073	0.074	0.082	0.074	0.084	0.075	0.076	0.074	0.075	0.088	0.075	0.076	0.078		01:03:47	63.7833	0.089	0.072	0.071	0.072	0.08	0.071	0.082	0.073	0.073	0.072	0.072	0.084	0.072	0.072	0.073	0.084
01:04:07	0.09	0.075	0.073	0.074	0.08	0.074	0.085	0.075	0.076	0.074	0.074	0.089	0.075	0.075	0.078		01:04:07	64.1167	0.089	0.072	0.071	0.072	0.078	0.071	0.083	0.073	0.073	0.072	0.071		0.072	0.071	0.073	0.084
01:04:27	0.09	0.075	0.073	0.074	0.08	0.074	0.084	0.077	0.075	0.074	0.074	0.091	0.075	0.075	0.078		01:04:27	64.45	0.089	0.072	0.071	0.072	0.078	0.071	0.082	0.075	0.072	0.072	0.071		0.072	0.071	0.073	0.084
01:04:47	0.09	0.075	0.073	0.074	0.08	0.075	0.084	0.075	0.075	0.074	0.074	0.088	0.075	0.076	0.078		01:04:47	64.7833	0.089	0.072	0.071	0.072	0.078	0.072	0.082	0.073	0.072	0.072	0.071	0.084	0.072	0.072	0.073	0.084
01:05:07	0.09	0.075	0.073	0.074	0.08	0.074	0.084	0.074	0.075	0.074	0.074	0.088	0.075	0.076	0.078		01:05:07	65.1167	0.089	0.072	0.071	0.072	0.078	0.071	0.082	0.072	0.072	0.072	0.071	0.084	0.072	0.072	0.073	0.084
01:05:27	0.09	0.075	0.073	0.074	0.081	0.075	0.084	0.075	0.076	0.074	0.075	0.088	0.075	0.076	0.078		01:05:27	65.45	0.089	0.072	0.071	0.072	0.079	0.072	0.082	0.073	0.073	0.072	0.072	0.084	0.072	0.072	0.073	0.084
01:05:47	0.09	0.075	0.073	0.074	0.082	0.074	0.084	0.074	0.075	0.074	0.074	0.088	0.075	0.075	0.078		01:05:47	65.7833	0.089	0.072	0.071	0.072	0.08	0.071	0.082	0.072	0.072	0.072	0.071	0.084	0.072	0.071	0.073	0.084
01:06:07	0.091	0.076	0.073	0.074	0.081	0.075	0.085	0.075	0.076	0.074	0.076	0.089	0.075	0.076	0.078		01:06:07	66.1167	0.089	0.073	0.071	0.072	0.079	0.072	0.083	0.073	0.073	0.072	0.073	0.085	0.072	0.072	0.073	0.084
01:06:27	0.09	0.075	0.073	0.074	0.081	0.074	0.084	0.075	0.076	0.074	0.074	0.089	0.075	0.076	0.078		01:06:27	66.45	0.089	0.072	0.071	0.072	0.079	0.071	0.082	0.073	0.073	0.072	0.071	0.085	0.072	0.072	0.073	0.084
01:06:47	0.09	0.075	0.073	0.074	0.081	0.074	0.084	0.074	0.075	0.074	0.074	0.089	0.075	0.075	0.078		01:06:47	66.7833	0.089	0.072	0.071	0.072	0.079	0.071	0.082	0.072	0.072	0.072	0.071	0.085	0.072	0.071	0.073	0.084
01:07:07	0.09	0.075	0.073	0.074	0.081	0.074	0.084	0.074	0.075	0.074	0.074	0.095	0.075	0.075	0.078		01:07:07	67.1167	0.089	0.072	0.071	0.072	0.079	0.071	0.082	0.072	0.072	0.072	0.071		0.072	0.071	0.073	0.084
01:07:27	0.09	0.075	0.073	0.074	0.081	0.074	0.085	0.074	0.076	0.074	0.074	0.092	0.075	0.076	0.078		01:07:27	67.45	0.089	0.072	0.071	0.072	0.079	0.071	0.083	0.072	0.073	0.072	0.071	0.088	0.072	0.072	0.073	0.084
01:07:47	0.09	0.075	0.073	0.074	0.082	0.074	0.084	0.076	0.075	0.074	0.074	0.092	0.075	0.075	0.078		01:07:47	67.7833	0.089	0.072	0.071	0.072	0.08	0.071	0.082	0.074	0.072	0.072	0.071	0.088	0.072	0.071	0.073	0.084
01:08:07	0.09	0.075	0.073	0.074	0.081	0.074	0.085	0.076	0.075	0.074	0.074	0.091	0.075	0.076	0.078		01:08:07	68.1167	0.089	0.072	0.071	0.072	0.079	0.071	0.083	0.074	0.072	0.072	0.071	0.087	0.072	0.072	0.073	0.084
01:08:27	0.09	0.075	0.073	0.074	0.081	0.074	0.085	0.074	0.075	0.074	0.074	0.089	0.075	0.075	0.078		01:08:27	68.45	0.089	0.072	0.071	0.072	0.079	0.071	0.083	0.072	0.072	0.072	0.071	0.085	0.072	0.071	0.073	0.084
01:08:47	0.09	0.075	0.073	0.074	0.082	0.075	0.085	0.075	0.076	0.074	0.074	0.089	0.075	0.076	0.078		01:08:47	68.7833	0.089	0.072	0.071	0.072	0.08	0.072	0.083	0.073	0.073	0.072	0.071	0.085	0.072	0.072	0.073	0.084
01:09:07	0.09	0.076	0.073	0.074	0.082	0.075	0.085	0.075	0.076	0.074	0.075	0.09	0.075	0.076	0.078		01:09:07	69.1167	0.089	0.073	0.071	0.072	0.08	0.072	0.083	0.073	0.073	0.072	0.072	0.086	0.072	0.072	0.073	0.084
01:09:27	0.09	0.075	0.073	0.074	0.082	0.074	0.085	0.074	0.075	0.074	0.074	0.096	0.075	0.076	0.078		01:09:27	69.45	0.089	0.072	0.071	0.072	0.08	0.071	0.083	0.072	0.072	0.072	0.071		0.072	0.072	0.073	0.084
01:09:47	0.09	0.076	0.073	0.074	0.082	0.074	0.086	0.075	0.076	0.074	0.074	0.091	0.075	0.076	0.078		01:09:47	69.7833	0.089	0.073	0.071	0.072	0.08	0.071	0.084	0.073	0.073	0.072	0.071	0.087	0.072	0.072	0.073	0.084
01:10:07	0.09	0.075	0.073	0.074	0.081	0.074	0.085	0.074	0.075	0.074	0.074	0.09	0.075	0.075	0.078		01:10:07	70.1167	0.089	0.072	0.071	0.072	0.079	0.071	0.083	0.072	0.072	0.072	0.071	0.086	0.072	0.071	0.073	0.084
01:10:27	0.09	0.075	0.073	0.074	0.082	0.074	0.085	0.074	0.075	0.074	0.074	0.09	0.075	0.075	0.078		01:10:27	70.45	0.089	0.072	0.071	0.072	0.08	0.071	0.083	0.072	0.072	0.072	0.071	0.086	0.072	0.071	0.073	0.084
01:10:47	0.09	0.075	0.073	0.074	0.082	0.074	0.085	0.074	0.075	0.074	0.074	0.09	0.075	0.075	0.078		01:10:47	70.7833	0.089	0.072	0.071	0.072	0.08	0.071	0.083	0.072	0.072	0.072	0.071	0.086	0.072	0.071	0.073	0.084
01:11:07	0.09	0.076	0.073	0.074	0.082	0.075	0.086	0.075	0.076	0.074	0.075	0.091	0.075	0.076	0.078		01:11:07	71.1167	0.089	0.073	0.071	0.072	0.08	0.072	0.084	0.073	0.073	0.072	0.072	0.087	0.072	0.072	0.073	0.084
01:11:27	0.09	0.075	0.073	0.074	0.082	0.074	0.085	0.074	0.075	0.074	0.074	0.091	0.075	0.075	0.078		01:11:27	71.45	0.089	0.072	0.071	0.072	0.08	0.071	0.083	0.072	0.072	0.072	0.071	0.087	0.072	0.071	0.073	0.084
01:11:47	0.09	0.075	0.073	0.074	0.082	0.074	0.086	0.074	0.075	0.074	0.074	0.091	0.075	0.075	0.078		01:11:47	71.7833	0.089	0.072	0.071	0.072	0.08	0.071	0.084	0.072	0.072	0.072	0.071	0.087	0.072	0.071	0.073	0.084
01:12:07	0.09	0.075	0.073	0.074	0.082	0.074	0.086	0.074	0.075	0.074	0.074	0.091	0.075	0.075	0.078		01:12:07	72.1167	0.089	0.072	0.071	0.072	0.08	0.071	0.084	0.072	0.072	0.072	0.071	0.087	0.072	0.071	0.073	0.084
01:12:27	0.09	0.075	0.073	0.074	0.082	0.074	0.087	0.074	0.075	0.074	0.074	0.091	0.075	0.076	0.078		01:12:27	72.45	0.089	0.072	0.071	0.072	0.08	0.071	0.085	0.072	0.072	0.072	0.071	0.087	0.072	0.072	0.073	0.084
01:12:47	0.09	0.075	0.073	0.074	0.083	0.074	0.086	0.074	0.075	0.074	0.074	0.091	0.075	0.076	0.078		01:12:47	72.7833	0.089	0.072	0.071	0.072	0.081	0.071	0.084	0.072	0.072	0.072	0.071	0.087	0.072	0.072	0.073	0.084
01:13:07	0.09	0.075	0.073	0.074	0.083	0.075	0.086	0.075	0.076	0.074	0.074	0.091	0.075	0.076	0.078		01:13:07	73.1167	0.089	0.072	0.071	0.072	0.081	0.072	0.084	0.073	0.073	0.072	0.071	0.087	0.072	0.072	0.073	0.084
01:13:27	0.09	0.077	0.073	0.074	0.083	0.074	0.086	0.075	0.075	0.074	0.074	0.091	0.075	0.075	0.078		01:13:27	73.45	0.089	0.074	0.071	0.072	0.081	0.071	0.084	0.073	0.072	0.072	0.071	0.087	0.072	0.071	0.073	0.084
01:13:47	0.09	0.075	0.073	0.074	0.082	0.074	0.086	0.074	0.075	0.074	0.074	0.091	0.075	0.075	0.078		01:13:47	73.7833	0.089	0.072	0.071	0.072	0.08	0.071	0.084	0.072	0.072	0.072	0.071	0.087	0.072	0.071	0.073	0.084
01:14:07	0.09	0.075	0.073	0.074	0.083	0.074	0.086	0.074	0.075	0.074	0.074	0.091	0.075	0.075	0.078		01:14:07	74.1167	0.089	0.072	0.071	0.072	0.081	0.071	0.084	0.072	0.072	0.072	0.071	0.087	0.072	0.071	0.073	0.084
01:14:27	0.09	0.076	0.073	0.074	0.083	0.074	0.086	0.074	0.075	0.074	0.074	0.092	0.075	0.075	0.078		01:14:27	74.45	0.089	0.073	0.071	0.072	0.081	0.071	0.084	0.072	0.072	0.072	0.071	0.088	0.072	0.071	0.073	0.084
01:14:47	0.09	0.075	0.073	0.074	0.083	0.074	0.086	0.074	0.075	0.074	0.074	0.092	0.075	0.075	0.078		01:14:47	74.7833	0.089	0.072	0.071	0.072	0.081	0.071	0.084	0.072	0.072	0.072	0.071	0.088	0.072	0.071	0.073	0.084
01:15:07	0.09	0.075	0.073	0.074	0.083	0.074	0.086	0.075	0.076	0.074	0.074	0.092	0.075	0.076	0.078		01:15:07	75.1167	0.089	0.072	0.071	0.072	0.081	0.071	0.084	0.073	0.073	0.072	0.071	0.088	0.072	0.072	0.073	0.084
01:15:27	0.09	0.075	0.073	0.074	0.083	0.074	0.086	0.074	0.075	0.074	0.074	0.092	0.075	0.075	0.078		01:15:27	75.45	0.089	0.072	0.071	0.072	0.081	0.071	0.084	0.072	0.072	0.072	0.071	0.088	0.072	0.071	0.073	0.084
01:15:47	0.09	0.075	0.073	0.074	0.083	0.075	0.087	0.075	0.076	0.074	0.074	0.092	0.075	0.076	0.078		01:15:47	75.7833	0.089	0.072	0.071	0.072	0.081	0.072	0.085	0.073	0.073	0.072	0.071	0.088	0.072	0.072	0.073	0.084
01:16:07	0.09	0.075	0.073	0.074	0.084	0.074	0.086	0.074	0.075	0.074	0.074	0.093	0.075	0.075	0.078		01:16:07	76.1167	0.089	0.072	0.071	0.072	0.082	0.071	0.084	0.072	0.072	0.072	0.071	0.089	0.072	0.071	0.073	0.084
01:16:27	0.089	0.075	0.073	0.074	0.083	0.074	0.086	0.074	0.075	0.074	0.074	0.092	0.075	0.075	0.077		01:16:27	76.45	0.089	0.072	0.071	0.072	0.081	0.071	0.084	0.072	0.072	0.072	0.071	0.088	0.072	0.071	0.072	0.084
01:16:47	0.089	0.075	0.073	0.074	0.083	0.074	0.087	0.074	0.075	0.074	0.074	0.093	0.075	0.075	0.078		01:16:47	76.7833	0.089	0.072	0.071	0.072	0.081	0.071	0.085	0.072	0.072	0.072	0.071	0.089	0.072	0.071	0.073	0.084
01:17:07	0.09	0.075	0.073	0.074	0.084	0.074	0.087	0.074	0.075	0.074	0.074	0.1	0.075	0.075	0.078		01:17:07	77.1167	0.089	0.072	0.071	0.072	0.082	0.071	0.085	0.072	0.072	0.072	0.071	0.096	0.072	0.071	0.073	0.084
01:17:27	0.09	0.075	0.073	0.074	0.084	0.074	0.087	0.074	0.076	0.074	0.074	0.093	0.075	0.075	0.078		01:17:27	77.45	0.089	0.072	0.071	0.072	0.082	0.071	0.085	0.072	0.073	0.072	0.071	0.089	0.072	0.071	0.073	0.084
01:17:47	0.09	0.075	0.073	0.074	0.084	0.075	0.087	0.075	0.076	0.074	0.075	0.093	0.075	0.076	0.078		01:17:47	77.7833	0.089	0.072	0.071	0.072	0.082	0.072	0.085	0.073	0.073	0.072	0.072	0.089	0.072	0.072	0.073	0.084
01:18:07	0.089	0.075	0.073	0.074	0.085	0.074	0.087	0.074	0.075	0.074	0.074	0.093	0.075	0.075	0.078		01:18:07	78.1167	0.089	0.072	0.071	0.072	0.083	0.071	0.085	0.072	0.072	0.072	0.071	0.089	0.072	0.071	0.073	0.084
01:18:27	0.09	0.075	0.073	0.074	0.084	0.075	0.087	0.075	0.076	0.074	0.074	0.094	0.075	0.076	0.078		01:18:27	78.45	0.089	0.072	0.071	0.072	0.082	0.072	0.085	0.073	0.073	0.072	0.071	0.09	0.072	0.072	0.073	0.084
01:18:47	0.089	0.075	0.073	0.074	0.084	0.074	0.087	0.074	0.076	0.074	0.074	0.094	0.075	0.075	0.078		01:18:47	78.7833	0.089	0.072	0.071	0.072	0.082	0.071	0.085	0.072	0.073	0.072	0.071	0.09	0.072	0.071	0.073	0.084
01:19:07	0.09	0.075	0.073	0.074	0.084	0.075	0.087	0.074	0.076	0.074	0.074	0.094	0.075	0.076	0.078		01:19:07	79.1167	0.089	0.072	0.071	0.072	0.082	0.072	0.085	0.072	0.073	0.072	0.071	0.09	0.072	0.072	0.073	0.084
01:19:27	0.089	0.075	0.073	0.074	0.085	0.075	0.087	0.075	0.076	0.074	0.074	0.094	0.075	0.076	0.078		01:19:27	79.45	0.089	0.072	0.071	0.072	0.083	0.072	0.085	0.073	0.073	0.072	0.071	0.09	0.072	0.072	0.073	0.084
01:19:47	0.089	0.075	0.073	0.074	0.084	0.074	0.087	0.074	0.075	0.074	0.074	0.094	0.075	0.075	0.078		01:19:47	79.7833	0.089	0.072	0.071	0.072	0.082	0.071	0.085	0.072	0.072	0.072	0.071	0.09	0.072	0.071	0.073	0.084
01:20:07	0.089	0.075	0.073	0.074	0.085	0.074	0.088	0.075	0.076	0.074	0.074	0.094	0.075	0.075	0.078		01:20:07	80.1167	0.089	0.072	0.071	0.072	0.083	0.071	0.086	0.073	0.073	0.072	0.071	0.09	0.072	0.071	0.073	0.084
01:20:27	0.089	0.075	0.073	0.074	0.085	0.074	0.087	0.074	0.075	0.074	0.074	0.094	0.075	0.075	0.078		01:20:27	80.45	0.088	0.072	0.071	0.072	0.083	0.071	0.085	0.072	0.072	0.072	0.071	0.09	0.072	0.071	0.073	0.083
01:20:47	0.09	0.075	0.073	0.074	0.085	0.074	0.088	0.074	0.075	0.074	0.074	0.094	0.075	0.075	0.078		01:20:47	80.7833	0.089	0.072	0.071	0.072	0.083	0.071	0.086	0.072	0.072	0.072	0.071	0.09	0.072	0.071	0.073	0.084
01:21:07	0.09	0.075	0.073	0.074	0.085	0.075	0.088	0.075	0.076	0.074	0.075	0.095	0.075	0.076	0.078		01:21:07	81.1167	0.089	0.072	0.071	0.072	0.083	0.072	0.086	0.073	0.073	0.072	0.072	0.091	0.072	0.072	0.073	0.084
01:21:27	0.089	0.075	0.073	0.074	0.085	0.074	0.088	0.075	0.076	0.074	0.075	0.095	0.075	0.075	0.078		01:21:27	81.45	0.089	0.072	0.071	0.072	0.083	0.071	0.086	0.073	0.073	0.072	0.072	0.091	0.072	0.071	0.073	0.084
01:21:47	0.089	0.075	0.073	0.074	0.085	0.074	0.088	0.075	0.076	0.074	0.074	0.096	0.075	0.076	0.078		01:21:47	81.7833	0.089	0.072	0.071	0.072	0.083	0.071	0.086	0.073	0.073	0.072	0.071	0.092	0.072	0.072	0.073	0.084
01:22:07	0.089	0.075	0.073	0.074	0.085	0.074	0.088	0.074	0.075	0.074	0.074	0.095	0.075	0.075	0.078		01:22:07	82.1167	0.089	0.072	0.071	0.072	0.083	0.071	0.086	0.072	0.072	0.072	0.071	0.091	0.072	0.071	0.073	0.084
01:22:27	0.089	0.075	0.073	0.074	0.085	0.074	0.088	0.074	0.075	0.074	0.074	0.095	0.075	0.075	0.078		01:22:27	82.45	0.089	0.072	0.071	0.072	0.083	0.071	0.086	0.072	0.072	0.072	0.071	0.091	0.072	0.071	0.073	0.084
01:22:47	0.089	0.075	0.073	0.074	0.086	0.075	0.088	0.075	0.076	0.074	0.075	0.095	0.075	0.076	0.078		01:22:47	82.7833	0.089	0.072	0.071	0.072	0.084	0.072	0.086	0.073	0.073	0.072	0.072	0.091	0.072	0.072	0.073	0.084
01:23:07	0.089	0.075	0.073	0.074	0.086	0.074	0.089	0.074	0.075	0.074	0.074	0.095	0.075	0.075	0.078		01:23:07	83.1167	0.088	0.072	0.071	0.072	0.084	0.071	0.087	0.072	0.072	0.072	0.071	0.091	0.072	0.071	0.073	0.083
01:23:27	0.089	0.075	0.073	0.074	0.086	0.075	0.088	0.075	0.076	0.074	0.075	0.096	0.075	0.076	0.078		01:23:27	83.45	0.089	0.072	0.071	0.072	0.084	0.072	0.086	0.073	0.073	0.072	0.072	0.092	0.072	0.072	0.073	0.084
01:23:47	0.089	0.075	0.073	0.074	0.086	0.074	0.088	0.074	0.075	0.074	0.074	0.096	0.075	0.075	0.078		01:23:47	83.7833	0.088	0.072	0.071	0.072	0.084	0.071	0.086	0.072	0.072	0.072	0.071	0.092	0.072	0.071	0.073	0.083
01:24:07	0.089	0.075	0.073	0.074	0.086	0.074	0.089	0.075	0.076	0.074	0.075	0.096	0.076	0.076	0.078		01:24:07	84.1167	0.088	0.072	0.071	0.072	0.084	0.071	0.087	0.073	0.073	0.072	0.072	0.092	0.073	0.072	0.073	0.083
01:24:27	0.089	0.075	0.073	0.074	0.086	0.074	0.088	0.074	0.075	0.074	0.074	0.096	0.075	0.075	0.078		01:24:27	84.45	0.089	0.072	0.071	0.072	0.084	0.071	0.086	0.072	0.072	0.072	0.071	0.092	0.072	0.071	0.073	0.084
01:24:47	0.089	0.075	0.073	0.074	0.087	0.075	0.089	0.075	0.076	0.074	0.075	0.096	0.075	0.076	0.078		01:24:47	84.7833	0.089	0.072	0.071	0.072	0.085	0.072	0.087	0.073	0.073	0.072	0.072	0.092	0.072	0.072	0.073	0.084
01:25:07	0.088	0.075	0.073	0.074	0.086	0.074	0.089	0.074	0.076	0.074	0.074	0.096	0.075	0.075	0.078		01:25:07	85.1167	0.089	0.072	0.071	0.072	0.084	0.071	0.087	0.072	0.073	0.072	0.071	0.092	0.072	0.071	0.073	0.084
01:25:27	0.089	0.075	0.073	0.074	0.086	0.074	0.089	0.075	0.076	0.074	0.075	0.096	0.075	0.076	0.079		01:25:27	85.45	0.089	0.072	0.071	0.072	0.084	0.071	0.087	0.073	0.073	0.072	0.072	0.092	0.072	0.072	0.074	0.084
01:25:47	0.089	0.075	0.073	0.074	0.086	0.074	0.089	0.074	0.076	0.074	0.074	0.096	0.075	0.076	0.078		01:25:47	85.7833	0.088	0.072	0.071	0.072	0.084	0.071	0.087	0.072	0.073	0.072	0.071	0.092	0.072	0.072	0.073	0.083
01:26:07	0.089	0.075	0.073	0.074	0.086	0.074	0.089	0.074	0.076	0.074	0.075	0.096	0.075	0.075	0.078		01:26:07	86.1167	0.088	0.072	0.071	0.072	0.084	0.071	0.087	0.072	0.073	0.072	0.072	0.092	0.072	0.071	0.073	0.083
01:26:27	0.088	0.075	0.073	0.074	0.087	0.074	0.089	0.075	0.076	0.074	0.074	0.096	0.075	0.075	0.078		01:26:27	86.45	0.088	0.072	0.071	0.072	0.085	0.071	0.087	0.073	0.073	0.072	0.071	0.092	0.072	0.071	0.073	0.083
01:26:47	0.088	0.075	0.073	0.074	0.086	0.074	0.089	0.074	0.075	0.074	0.074	0.096	0.075	0.075	0.078		01:26:47	86.7833	0.088	0.072	0.071	0.072	0.084	0.071	0.087	0.072	0.072	0.072	0.071	0.092	0.072	0.071	0.073	0.083
01:27:07	0.089	0.075	0.073	0.074	0.087	0.074	0.089	0.074	0.076	0.074	0.075	0.097	0.075	0.076	0.078		01:27:07	87.1167	0.088	0.072	0.071	0.072	0.085	0.071	0.087	0.072	0.073	0.072	0.072	0.093	0.072	0.072	0.073	0.083
01:27:27	0.089	0.075	0.073	0.074	0.087	0.075	0.089	0.074	0.076	0.074	0.075	0.097	0.075	0.076	0.078		01:27:27	87.45	0.088	0.072	0.071	0.072	0.085	0.072	0.087	0.072	0.073	0.072	0.072	0.093	0.072	0.072	0.073	0.083
01:27:47	0.089	0.075	0.073	0.074	0.087	0.075	0.089	0.075	0.076	0.074	0.075	0.097	0.075	0.076	0.078		01:27:47	87.7833	0.088	0.072	0.071	0.072	0.085	0.072	0.087	0.073	0.073	0.072	0.072	0.093	0.072	0.072	0.073	0.083
01:28:07	0.088	0.075	0.073	0.074	0.09	0.075	0.089	0.074	0.076	0.074	0.075	0.097	0.075	0.076	0.078		01:28:07	88.1167	0.088	0.072	0.071	0.072	0.088	0.072	0.087	0.072	0.073	0.072	0.072	0.093	0.072	0.072	0.073	0.083
01:28:27	0.088	0.075	0.073	0.074	0.087	0.074	0.089	0.074	0.075	0.074	0.074	0.097	0.075	0.075	0.078		01:28:27	88.45	0.088	0.072	0.071	0.072	0.085	0.071	0.087	0.072	0.072	0.072	0.071	0.093	0.072	0.071	0.073	0.083
01:28:47	0.088	0.075	0.073	0.074	0.087	0.074	0.089	0.074	0.076	0.074	0.074	0.097	0.075	0.075	0.078		01:28:47	88.7833	0.088	0.072	0.071	0.072	0.085	0.071	0.087	0.072	0.073	0.072	0.071	0.093	0.072	0.071	0.073	0.083
01:29:07	0.088	0.075	0.073	0.074	0.087	0.075	0.089	0.074	0.075	0.074	0.075	0.097	0.075	0.076	0.078		01:29:07	89.1167	0.089	0.072	0.071	0.072	0.085	0.072	0.087	0.072	0.072	0.072	0.072	0.093	0.072	0.072	0.073	0.084
01:29:27	0.088	0.075	0.073	0.074	0.088	0.074	0.09	0.074	0.075	0.074	0.074	0.097	0.075	0.078	0.078		01:29:27	89.45	0.088	0.072	0.071	0.072	0.086	0.071	0.088	0.072	0.072	0.072	0.071	0.093	0.072	0.074	0.073	0.083
01:29:47	0.088	0.075	0.073	0.074	0.087	0.074	0.089	0.074	0.076	0.074	0.074	0.097	0.075	0.075	0.078		01:29:47	89.7833	0.088	0.072	0.071	0.072	0.085	0.071	0.087	0.072	0.073	0.072	0.071	0.093	0.072	0.071	0.073	0.083
01:30:07	0.088	0.075	0.073	0.074	0.088	0.074	0.09	0.074	0.075	0.074	0.074	0.097	0.075	0.076	0.078		01:30:07	90.1167	0.088	0.072	0.071	0.072	0.086	0.071	0.088	0.072	0.072	0.072	0.071	0.093	0.072	0.072	0.073	0.083

## Sheet: Figure 4D
Kinetic read	F1	F2	F3	F4	F5	F6	F7	F8	F9		Kinetic read	CS (1)	CS + SSR1 (1:0.005)	CS + SSR1 (1:0.01)	CS + SSR1 (1:0.05)	CS + SSR1 (1:0.1)	CS + SSR1 (1:0.2)	CS + SSR1 (1:1)	CS + BSA (1:1)	CS + TAH1 (1:1)
00:00:07	0.069	0.066	0.066	0.065	0.067	0.065	0.066	0.066	0.068		0.116667	0.066	0.066	0.066	0.065	0.066	0.065	0.066	0.066	0.066
00:00:27	0.069	0.066	0.066	0.065	0.067	0.066	0.066	0.066	0.068		0.45	0.066	0.066	0.066	0.065	0.066	0.066	0.066	0.066	0.066
00:00:47	0.069	0.066	0.066	0.065	0.067	0.066	0.066	0.066	0.068		0.783333	0.066	0.066	0.066	0.065	0.066	0.066	0.066	0.066	0.066
00:01:07	0.069	0.066	0.066	0.065	0.067	0.066	0.066	0.066	0.068		1.11667	0.066	0.066	0.066	0.065	0.066	0.066	0.066	0.066	0.066
00:01:27	0.069	0.066	0.066	0.065	0.067	0.066	0.066	0.066	0.068		1.45	0.066	0.066	0.066	0.065	0.066	0.066	0.066	0.066	0.066
00:01:47	0.069	0.066	0.066	0.065	0.067	0.066	0.066	0.066	0.068		1.78333	0.066	0.066	0.066	0.065	0.066	0.066	0.066	0.066	0.066
00:02:07	0.069	0.066	0.066	0.065	0.067	0.066	0.066	0.066	0.068		2.11667	0.066	0.066	0.066	0.065	0.066	0.066	0.066	0.066	0.066
00:02:27	0.069	0.066	0.066	0.065	0.067	0.066	0.066	0.066	0.068		2.45	0.066	0.066	0.066	0.065	0.066	0.066	0.066	0.066	0.066
00:02:47	0.07	0.066	0.066	0.066	0.067	0.066	0.066	0.066	0.069		2.78333	0.067	0.066	0.066	0.066	0.066	0.066	0.066	0.066	0.067
00:03:07	0.069	0.066	0.066	0.066	0.067	0.066	0.066	0.066	0.069		3.11667	0.066	0.066	0.066	0.066	0.066	0.066	0.066	0.066	0.067
00:03:27	0.069	0.066	0.066	0.066	0.067	0.066	0.066	0.066	0.068		3.45	0.066	0.066	0.066	0.066	0.066	0.066	0.066	0.066	0.066
00:03:47	0.069	0.066	0.066	0.066	0.067	0.066	0.066	0.066	0.069		3.78333	0.066	0.066	0.066	0.066	0.066	0.066	0.066	0.066	0.067
00:04:07	0.07	0.066	0.066	0.066	0.067	0.066	0.066	0.066	0.068		4.11667	0.067	0.066	0.066	0.066	0.066	0.066	0.066	0.066	0.066
00:04:27	0.069	0.066	0.066	0.066	0.067	0.066	0.066	0.066	0.069		4.45	0.066	0.066	0.066	0.066	0.066	0.066	0.066	0.066	0.067
00:04:47	0.069	0.068	0.066	0.066	0.067	0.066	0.066	0.066	0.069		4.78333	0.066	0.068	0.066	0.066	0.066	0.066	0.066	0.066	0.067
00:05:07	0.069	0.067	0.066	0.066	0.067	0.066	0.066	0.066	0.069		5.11667	0.066	0.067	0.066	0.066	0.066	0.066	0.066	0.066	0.067
00:05:27	0.07	0.067	0.066	0.066	0.067	0.066	0.067	0.066	0.069		5.45	0.067	0.067	0.066	0.066	0.066	0.066	0.067	0.066	0.067
00:05:47	0.069	0.066	0.066	0.066	0.067	0.066	0.066	0.066	0.069		5.78333	0.066	0.066	0.066	0.066	0.066	0.066	0.066	0.066	0.067
00:06:07	0.069	0.066	0.066	0.066	0.067	0.066	0.066	0.066	0.069		6.11667	0.066	0.066	0.066	0.066	0.066	0.066	0.066	0.066	0.067
00:06:27	0.07	0.067	0.066	0.066	0.067	0.066	0.066	0.066	0.069		6.45	0.067	0.067	0.066	0.066	0.066	0.066	0.066	0.066	0.067
00:06:47	0.07	0.067	0.066	0.066	0.067	0.066	0.066	0.066	0.069		6.78333	0.067	0.067	0.066	0.066	0.066	0.066	0.066	0.066	0.067
00:07:07	0.069	0.066	0.066	0.066	0.067	0.066	0.066	0.066	0.069		7.11667	0.066	0.066	0.066	0.066	0.066	0.066	0.066	0.066	0.067
00:07:27	0.07	0.066	0.066	0.066	0.067	0.066	0.067	0.066	0.069		7.45	0.067	0.066	0.066	0.066	0.066	0.066	0.067	0.066	0.067
00:07:47	0.069	0.067	0.066	0.066	0.067	0.066	0.066	0.066	0.069		7.78333	0.066	0.067	0.066	0.066	0.066	0.066	0.066	0.066	0.067
00:08:07	0.069	0.066	0.066	0.066	0.067	0.066	0.066	0.066	0.069		8.11667	0.066	0.066	0.066	0.066	0.066	0.066	0.066	0.066	0.067
00:08:27	0.07	0.066	0.066	0.066	0.067	0.066	0.066	0.066	0.069		8.45	0.067	0.066	0.066	0.066	0.066	0.066	0.066	0.066	0.067
00:08:47	0.07	0.067	0.066	0.066	0.067	0.066	0.067	0.066	0.069		8.78333	0.067	0.067	0.066	0.066	0.066	0.066	0.067	0.066	0.067
00:09:07	0.07	0.067	0.067	0.066	0.068	0.066	0.067	0.066	0.069		9.11667	0.067	0.067	0.067	0.066	0.067	0.066	0.067	0.066	0.067
00:09:27	0.07	0.067	0.066	0.066	0.067	0.066	0.066	0.066	0.069		9.45	0.067	0.067	0.066	0.066	0.066	0.066	0.066	0.066	0.067
00:09:47	0.07	0.067	0.067	0.066	0.067	0.066	0.067	0.067	0.069		9.78333	0.067	0.067	0.067	0.066	0.066	0.066	0.067	0.067	0.067
00:10:07	0.07	0.067	0.067	0.066	0.067	0.066	0.067	0.066	0.069		10.1167	0.067	0.067	0.067	0.066	0.066	0.066	0.067	0.066	0.067
00:10:27	0.07	0.067	0.066	0.066	0.067	0.066	0.067	0.066	0.069		10.45	0.067	0.067	0.066	0.066	0.066	0.066	0.067	0.066	0.067
00:10:47	0.07	0.067	0.067	0.066	0.067	0.066	0.067	0.066	0.069		10.7833	0.067	0.067	0.067	0.066	0.066	0.066	0.067	0.066	0.067
00:11:07	0.07	0.067	0.067	0.066	0.067	0.066	0.067	0.067	0.069		11.1167	0.067	0.067	0.067	0.066	0.066	0.066	0.067	0.067	0.067
00:11:27	0.07	0.067	0.066	0.066	0.067	0.066	0.067	0.066	0.069		11.45	0.067	0.067	0.066	0.066	0.066	0.066	0.067	0.066	0.067
00:11:47	0.07	0.067	0.067	0.066	0.067	0.066	0.067	0.067	0.069		11.7833	0.067	0.067	0.067	0.066	0.066	0.066	0.067	0.067	0.067
00:12:07	0.07	0.067	0.067	0.066	0.068	0.067	0.067	0.067	0.069		12.1167	0.067	0.067	0.067	0.066	0.067	0.067	0.067	0.067	0.067
00:12:27	0.07	0.067	0.067	0.066	0.068	0.067	0.067	0.067	0.069		12.45	0.067	0.067	0.067	0.066	0.067	0.067	0.067	0.067	0.067
00:12:47	0.07	0.067	0.067	0.066	0.068	0.067	0.067	0.067	0.069		12.7833	0.067	0.067	0.067	0.066	0.067	0.067	0.067	0.067	0.067
00:13:07	0.07	0.067	0.067	0.066	0.068	0.066	0.067	0.067	0.069		13.1167	0.067	0.067	0.067	0.066	0.067	0.066	0.067	0.067	0.067
00:13:27	0.07	0.067	0.067	0.066	0.068	0.067	0.067	0.066	0.069		13.45	0.067	0.067	0.067	0.066	0.067	0.067	0.067	0.066	0.067
00:13:47	0.07	0.067	0.067	0.066	0.068	0.067	0.067	0.067	0.069		13.7833	0.067	0.067	0.067	0.066	0.067	0.067	0.067	0.067	0.067
00:14:07	0.07	0.067	0.067	0.066	0.068	0.067	0.067	0.067	0.069		14.1167	0.067	0.067	0.067	0.066	0.067	0.067	0.067	0.067	0.067
00:14:27	0.07	0.067	0.067	0.066	0.068	0.067	0.067	0.067	0.069		14.45	0.067	0.067	0.067	0.066	0.067	0.067	0.067	0.067	0.067
00:14:47	0.07	0.067	0.067	0.066	0.068	0.067	0.067	0.067	0.07		14.7833	0.067	0.067	0.067	0.066	0.067	0.067	0.067	0.067	0.068
00:15:07	0.07	0.067	0.067	0.066	0.068	0.067	0.067	0.067	0.07		15.1167	0.067	0.067	0.067	0.066	0.067	0.067	0.067	0.067	0.068
00:15:27	0.07	0.067	0.067	0.066	0.068	0.067	0.067	0.067	0.07		15.45	0.067	0.067	0.067	0.066	0.067	0.067	0.067	0.067	0.068
00:15:47	0.07	0.067	0.067	0.066	0.068	0.067	0.067	0.067	0.07		15.7833	0.067	0.067	0.067	0.066	0.067	0.067	0.067	0.067	0.068
00:16:07	0.071	0.067	0.067	0.066	0.068	0.067	0.067	0.067	0.07		16.1167	0.068	0.067	0.067	0.066	0.067	0.067	0.067	0.067	0.068
00:16:27	0.071	0.067	0.067	0.066	0.068	0.067	0.067	0.067	0.07		16.45	0.068	0.067	0.067	0.066	0.067	0.067	0.067	0.067	0.068
00:16:47	0.071	0.067	0.067	0.066	0.068	0.067	0.067	0.067	0.07		16.7833	0.068	0.067	0.067	0.066	0.067	0.067	0.067	0.067	0.068
00:17:07	0.071	0.067	0.067	0.066	0.068	0.067	0.067	0.067	0.07		17.1167	0.068	0.067	0.067	0.066	0.067	0.067	0.067	0.067	0.068
00:17:27	0.071	0.067	0.067	0.066	0.068	0.067	0.067	0.067	0.07		17.45	0.068	0.067	0.067	0.066	0.067	0.067	0.067	0.067	0.068
00:17:47	0.071	0.067	0.067	0.067	0.068	0.067	0.067	0.067	0.07		17.7833	0.068	0.067	0.067	0.067	0.067	0.067	0.067	0.067	0.068
00:18:07	0.071	0.067	0.067	0.066	0.068	0.067	0.067	0.067	0.07		18.1167	0.068	0.067	0.067	0.066	0.067	0.067	0.067	0.067	0.068
00:18:27	0.071	0.068	0.067	0.066	0.068	0.067	0.067	0.067	0.07		18.45	0.068	0.068	0.067	0.066	0.067	0.067	0.067	0.067	0.068
00:18:47	0.071	0.068	0.067	0.066	0.068	0.067	0.067	0.067	0.071		18.7833	0.068	0.068	0.067	0.066	0.067	0.067	0.067	0.067	0.069
00:19:07	0.071	0.068	0.067	0.067	0.068	0.067	0.067	0.067	0.071		19.1167	0.068	0.068	0.067	0.067	0.067	0.067	0.067	0.067	0.069
00:19:27	0.071	0.068	0.067	0.067	0.068	0.067	0.067	0.067	0.071		19.45	0.068	0.068	0.067	0.067	0.067	0.067	0.067	0.067	0.069
00:19:47	0.072	0.068	0.067	0.066	0.068	0.067	0.067	0.067	0.071		19.7833	0.069	0.068	0.067	0.066	0.067	0.067	0.067	0.067	0.069
00:20:07	0.072	0.068	0.068	0.066	0.068	0.067	0.067	0.067	0.071		20.1167	0.069	0.068	0.068	0.066	0.067	0.067	0.067	0.067	0.069
00:20:27	0.072	0.068	0.067	0.067	0.068	0.067	0.067	0.067	0.071		20.45	0.069	0.068	0.067	0.067	0.067	0.067	0.067	0.067	0.069
00:20:47	0.072	0.068	0.068	0.067	0.068	0.067	0.067	0.067	0.071		20.7833	0.069	0.068	0.068	0.067	0.067	0.067	0.067	0.067	0.069
00:21:07	0.072	0.069	0.068	0.067	0.068	0.067	0.067	0.067	0.072		21.1167	0.069	0.069	0.068	0.067	0.067	0.067	0.067	0.067	0.07
00:21:27	0.072	0.069	0.068	0.067	0.068	0.067	0.067	0.067	0.072		21.45	0.069	0.069	0.068	0.067	0.067	0.067	0.067	0.067	0.07
00:21:47	0.072	0.069	0.068	0.067	0.068	0.067	0.067	0.067	0.072		21.7833	0.069	0.069	0.068	0.067	0.067	0.067	0.067	0.067	0.07
00:22:07	0.073	0.069	0.068	0.067	0.068	0.067	0.067	0.068	0.072		22.1167	0.07	0.069	0.068	0.067	0.067	0.067	0.067	0.068	0.07
00:22:27	0.073	0.069	0.068	0.067	0.068	0.067	0.067	0.067	0.072		22.45	0.07	0.069	0.068	0.067	0.067	0.067	0.067	0.067	0.07
00:22:47	0.073	0.069	0.068	0.067	0.068	0.067	0.067	0.067	0.072		22.7833	0.07	0.069	0.068	0.067	0.067	0.067	0.067	0.067	0.07
00:23:07	0.073	0.069	0.068	0.067	0.068	0.067	0.067	0.068	0.072		23.1167	0.07	0.069	0.068	0.067	0.067	0.067	0.067	0.068	0.07
00:23:27	0.073	0.069	0.068	0.067	0.068	0.067	0.067	0.068	0.072		23.45	0.07	0.069	0.068	0.067	0.067	0.067	0.067	0.068	0.07
00:23:47	0.073	0.069	0.068	0.067	0.068	0.067	0.067	0.068	0.073		23.7833	0.07	0.069	0.068	0.067	0.067	0.067	0.067	0.068	0.071
00:24:07	0.073	0.07	0.069	0.067	0.068	0.067	0.067	0.068	0.073		24.1167	0.07	0.07	0.069	0.067	0.067	0.067	0.067	0.068	0.071
00:24:27	0.073	0.07	0.069	0.067	0.068	0.067	0.067	0.068	0.073		24.45	0.07	0.07	0.069	0.067	0.067	0.067	0.067	0.068	0.071
00:24:47	0.074	0.07	0.069	0.067	0.068	0.067	0.067	0.068	0.073		24.7833	0.071	0.07	0.069	0.067	0.067	0.067	0.067	0.068	0.071
00:25:07	0.074	0.07	0.069	0.067	0.068	0.067	0.067	0.068	0.073		25.1167	0.071	0.07	0.069	0.067	0.067	0.067	0.067	0.068	0.071
00:25:27	0.074	0.07	0.069	0.067	0.068	0.067	0.067	0.068	0.074		25.45	0.071	0.07	0.069	0.067	0.067	0.067	0.067	0.068	0.072
00:25:47	0.074	0.07	0.069	0.067	0.068	0.067	0.067	0.068	0.074		25.7833	0.071	0.07	0.069	0.067	0.067	0.067	0.067	0.068	0.072
00:26:07	0.074	0.07	0.069	0.067	0.068	0.067	0.067	0.068	0.074		26.1167	0.071	0.07	0.069	0.067	0.067	0.067	0.067	0.068	0.072
00:26:27	0.075	0.07	0.069	0.067	0.068	0.067	0.067	0.068	0.074		26.45	0.072	0.07	0.069	0.067	0.067	0.067	0.067	0.068	0.072
00:26:47	0.074	0.07	0.069	0.067	0.068	0.067	0.067	0.068	0.074		26.7833	0.071	0.07	0.069	0.067	0.067	0.067	0.067	0.068	0.072
00:27:07	0.075	0.071	0.07	0.067	0.068	0.067	0.067	0.068	0.075		27.1167	0.072	0.071	0.07	0.067	0.067	0.067	0.067	0.068	0.073
00:27:27	0.075	0.071	0.07	0.067	0.068	0.067	0.067	0.068	0.075		27.45	0.072	0.071	0.07	0.067	0.067	0.067	0.067	0.068	0.073
00:27:47	0.075	0.071	0.07	0.067	0.068	0.067	0.067	0.069	0.075		27.7833	0.072	0.071	0.07	0.067	0.067	0.067	0.067	0.069	0.073
00:28:07	0.075	0.071	0.07	0.067	0.068	0.067	0.067	0.069	0.075		28.1167	0.072	0.071	0.07	0.067	0.067	0.067	0.067	0.069	0.073
00:28:27	0.075	0.071	0.07	0.067	0.068	0.067	0.067	0.069	0.075		28.45	0.072	0.071	0.07	0.067	0.067	0.067	0.067	0.069	0.073
00:28:47	0.075	0.071	0.07	0.067	0.068	0.067	0.067	0.069	0.075		28.7833	0.072	0.071	0.07	0.067	0.067	0.067	0.067	0.069	0.073
00:29:07	0.076	0.072	0.07	0.067	0.068	0.067	0.067	0.069	0.076		29.1167	0.073	0.072	0.07	0.067	0.067	0.067	0.067	0.069	0.074
00:29:27	0.076	0.072	0.07	0.067	0.069	0.068	0.067	0.069	0.076		29.45	0.073	0.072	0.07	0.067	0.068	0.068	0.067	0.069	0.074
00:29:47	0.076	0.072	0.07	0.067	0.068	0.067	0.067	0.069	0.076		29.7833	0.073	0.072	0.07	0.067	0.067	0.067	0.067	0.069	0.074
00:30:07	0.076	0.072	0.071	0.067	0.068	0.067	0.068	0.069	0.076		30.1167	0.073	0.072	0.071	0.067	0.067	0.067	0.068	0.069	0.074
00:30:27	0.076	0.072	0.071	0.068	0.069	0.067	0.067	0.069	0.077		30.45	0.073	0.072	0.071	0.068	0.068	0.067	0.067	0.069	0.075
00:30:47	0.076	0.072	0.071	0.067	0.069	0.067	0.068	0.069	0.077		30.7833	0.073	0.072	0.071	0.067	0.068	0.067	0.068	0.069	0.075
00:31:07	0.076	0.073	0.071	0.068	0.069	0.067	0.067	0.07	0.077		31.1167	0.073	0.073	0.071	0.068	0.068	0.067	0.067	0.07	0.075
00:31:27	0.077	0.072	0.071	0.067	0.069	0.067	0.067	0.07	0.077		31.45	0.074	0.072	0.071	0.067	0.068	0.067	0.067	0.07	0.075
00:31:47	0.077	0.073	0.071	0.067	0.069	0.067	0.067	0.07	0.077		31.7833	0.074	0.073	0.071	0.067	0.068	0.067	0.067	0.07	0.075
00:32:07	0.077	0.073	0.071	0.068	0.069	0.067	0.068	0.07	0.078		32.1167	0.074	0.073	0.071	0.068	0.068	0.067	0.068	0.07	0.076
00:32:27	0.077	0.073	0.071	0.068	0.069	0.067	0.067	0.07	0.078		32.45	0.074	0.073	0.071	0.068	0.068	0.067	0.067	0.07	0.076
00:32:47	0.077	0.073	0.071	0.068	0.069	0.067	0.067	0.07	0.078		32.7833	0.074	0.073	0.071	0.068	0.068	0.067	0.067	0.07	0.076
00:33:07	0.077	0.073	0.072	0.068	0.069	0.068	0.067	0.07	0.078		33.1167	0.074	0.073	0.072	0.068	0.068	0.068	0.067	0.07	0.076
00:33:27	0.077	0.073	0.072	0.068	0.069	0.067	0.067	0.07	0.078		33.45	0.074	0.073	0.072	0.068	0.068	0.067	0.067	0.07	0.076
00:33:47	0.077	0.073	0.072	0.068	0.069	0.067	0.067	0.07	0.078		33.7833	0.074	0.073	0.072	0.068	0.068	0.067	0.067	0.07	0.076
00:34:07	0.078	0.074	0.072	0.068	0.069	0.067	0.068	0.07	0.079		34.1167	0.075	0.074	0.072	0.068	0.068	0.067	0.068	0.07	0.077
00:34:27	0.078	0.074	0.072	0.068	0.069	0.067	0.067	0.07	0.079		34.45	0.075	0.074	0.072	0.068	0.068	0.067	0.067	0.07	0.077
00:34:47	0.078	0.074	0.072	0.068	0.069	0.068	0.068	0.07	0.079		34.7833	0.075	0.074	0.072	0.068	0.068	0.068	0.068	0.07	0.077
00:35:07	0.078	0.074	0.072	0.068	0.069	0.067	0.068	0.071	0.079		35.1167	0.075	0.074	0.072	0.068	0.068	0.067	0.068	0.071	0.077
00:35:27	0.078	0.074	0.072	0.068	0.069	0.068	0.068	0.071	0.079		35.45	0.075	0.074	0.072	0.068	0.068	0.068	0.068	0.071	0.077
00:35:47	0.078	0.074	0.073	0.068	0.069	0.068	0.068	0.071	0.08		35.7833	0.075	0.074	0.073	0.068	0.068	0.068	0.068	0.071	0.078
00:36:07	0.078	0.074	0.073	0.068	0.069	0.068	0.067	0.071	0.08		36.1167	0.075	0.074	0.073	0.068	0.068	0.068	0.067	0.071	0.078
00:36:27	0.079	0.074	0.073	0.068	0.069	0.068	0.067	0.071	0.08		36.45	0.076	0.074	0.073	0.068	0.068	0.068	0.067	0.071	0.078
00:36:47	0.079	0.075	0.073	0.068	0.069	0.067	0.068	0.071	0.08		36.7833	0.076	0.075	0.073	0.068	0.068	0.067	0.068	0.071	0.078
00:37:07	0.079	0.075	0.073	0.068	0.069	0.068	0.068	0.071	0.08		37.1167	0.076	0.075	0.073	0.068	0.068	0.068	0.068	0.071	0.078
00:37:27	0.079	0.075	0.073	0.068	0.069	0.068	0.068	0.071	0.08		37.45	0.076	0.075	0.073	0.068	0.068	0.068	0.068	0.071	0.078
00:37:47	0.079	0.075	0.073	0.069	0.069	0.068	0.068	0.071	0.081		37.7833	0.076	0.075	0.073	0.069	0.068	0.068	0.068	0.071	0.079
00:38:07	0.079	0.075	0.073	0.068	0.069	0.068	0.068	0.072	0.081		38.1167	0.076	0.075	0.073	0.068	0.068	0.068	0.068	0.072	0.079
00:38:27	0.079	0.075	0.074	0.069	0.069	0.068	0.068	0.072	0.081		38.45	0.076	0.075	0.074	0.069	0.068	0.068	0.068	0.072	0.079
00:38:47	0.079	0.075	0.074	0.068	0.069	0.068	0.068	0.072	0.081		38.7833	0.076	0.075	0.074	0.068	0.068	0.068	0.068	0.072	0.079
00:39:07	0.08	0.075	0.074	0.069	0.069	0.068	0.068	0.072	0.081		39.1167	0.077	0.075	0.074	0.069	0.068	0.068	0.068	0.072	0.079
00:39:27	0.08	0.075	0.074	0.069	0.069	0.068	0.067	0.072	0.081		39.45	0.077	0.075	0.074	0.069	0.068	0.068	0.067	0.072	0.079
00:39:47	0.08	0.075	0.074	0.069	0.069	0.068	0.068	0.072	0.081		39.7833	0.077	0.075	0.074	0.069	0.068	0.068	0.068	0.072	0.079
00:40:07	0.08	0.076	0.074	0.069	0.069	0.068	0.068	0.072	0.081		40.1167	0.077	0.076	0.074	0.069	0.068	0.068	0.068	0.072	0.079
00:40:27	0.08	0.076	0.074	0.069	0.069	0.068	0.068	0.072	0.082		40.45	0.077	0.076	0.074	0.069	0.068	0.068	0.068	0.072	0.08
00:40:47	0.08	0.076	0.075	0.069	0.07	0.068	0.068	0.073	0.082		40.7833	0.077	0.076	0.075	0.069	0.069	0.068	0.068	0.073	0.08
00:41:07	0.08	0.076	0.074	0.069	0.069	0.068	0.068	0.072	0.082		41.1167	0.077	0.076	0.074	0.069	0.068	0.068	0.068	0.072	0.08
00:41:27	0.08	0.076	0.075	0.069	0.07	0.068	0.068	0.073	0.082		41.45	0.077	0.076	0.075	0.069	0.069	0.068	0.068	0.073	0.08
00:41:47	0.08	0.076	0.074	0.069	0.07	0.068	0.068	0.073	0.082		41.7833	0.077	0.076	0.074	0.069	0.069	0.068	0.068	0.073	0.08
00:42:07	0.08	0.076	0.075	0.069	0.07	0.068	0.068	0.073	0.082		42.1167	0.077	0.076	0.075	0.069	0.069	0.068	0.068	0.073	0.08
00:42:27	0.081	0.076	0.075	0.069	0.07	0.068	0.068	0.073	0.083		42.45	0.078	0.076	0.075	0.069	0.069	0.068	0.068	0.073	0.081
00:42:47	0.081	0.076	0.075	0.069	0.07	0.068	0.068	0.073	0.083		42.7833	0.078	0.076	0.075	0.069	0.069	0.068	0.068	0.073	0.081
00:43:07	0.081	0.077	0.075	0.069	0.07	0.068	0.068	0.073	0.083		43.1167	0.078	0.077	0.075	0.069	0.069	0.068	0.068	0.073	0.081
00:43:27	0.081	0.077	0.075	0.07	0.07	0.068	0.068	0.073	0.083		43.45	0.078	0.077	0.075	0.07	0.069	0.068	0.068	0.073	0.081
00:43:47	0.081	0.077	0.075	0.069	0.07	0.068	0.068	0.074	0.083		43.7833	0.078	0.077	0.075	0.069	0.069	0.068	0.068	0.074	0.081
00:44:07	0.081	0.077	0.075	0.07	0.07	0.068	0.068	0.073	0.083		44.1167	0.078	0.077	0.075	0.07	0.069	0.068	0.068	0.073	0.081
00:44:27	0.081	0.077	0.076	0.07	0.07	0.068	0.068	0.074	0.083		44.45	0.078	0.077	0.076	0.07	0.069	0.068	0.068	0.074	0.081
00:44:47	0.081	0.077	0.075	0.07	0.07	0.068	0.068	0.074	0.083		44.7833	0.078	0.077	0.075	0.07	0.069	0.068	0.068	0.074	0.081
00:45:07	0.081	0.077	0.076	0.07	0.07	0.068	0.068	0.074	0.084		45.1167	0.078	0.077	0.076	0.07	0.069	0.068	0.068	0.074	0.082
00:45:27	0.082	0.077	0.076	0.07	0.07	0.068	0.068	0.074	0.084		45.45	0.079	0.077	0.076	0.07	0.069	0.068	0.068	0.074	0.082
00:45:47	0.081	0.077	0.076	0.07	0.07	0.068	0.068	0.074	0.084		45.7833	0.078	0.077	0.076	0.07	0.069	0.068	0.068	0.074	0.082
00:46:07	0.082	0.077	0.076	0.07	0.07	0.068	0.068	0.074	0.084		46.1167	0.079	0.077	0.076	0.07	0.069	0.068	0.068	0.074	0.082
00:46:27	0.082	0.078	0.076	0.07	0.07	0.068	0.068	0.074	0.084		46.45	0.079	0.078	0.076	0.07	0.069	0.068	0.068	0.074	0.082
00:46:47	0.082	0.078	0.076	0.07	0.07	0.068	0.068	0.075	0.084		46.7833	0.079	0.078	0.076	0.07	0.069	0.068	0.068	0.075	0.082
00:47:07	0.082	0.078	0.076	0.07	0.07	0.068	0.068	0.075	0.084		47.1167	0.079	0.078	0.076	0.07	0.069	0.068	0.068	0.075	0.082
00:47:27	0.082	0.078	0.076	0.07	0.07	0.068	0.068	0.075	0.084		47.45	0.079	0.078	0.076	0.07	0.069	0.068	0.068	0.075	0.082
00:47:47	0.082	0.078	0.076	0.07	0.07	0.068	0.068	0.075	0.085		47.7833	0.079	0.078	0.076	0.07	0.069	0.068	0.068	0.075	0.083
00:48:07	0.082	0.078	0.076	0.07	0.07	0.068	0.068	0.075	0.085		48.1167	0.079	0.078	0.076	0.07	0.069	0.068	0.068	0.075	0.083
00:48:27	0.082	0.078	0.077	0.071	0.07	0.068	0.068	0.075	0.085		48.45	0.079	0.078	0.077	0.071	0.069	0.068	0.068	0.075	0.083
00:48:47	0.082	0.078	0.076	0.071	0.071	0.068	0.068	0.075	0.085		48.7833	0.079	0.078	0.076	0.071	0.07	0.068	0.068	0.075	0.083
00:49:07	0.083	0.078	0.077	0.071	0.071	0.068	0.068	0.075	0.085		49.1167	0.08	0.078	0.077	0.071	0.07	0.068	0.068	0.075	0.083
00:49:27	0.083	0.078	0.077	0.071	0.071	0.068	0.068	0.075	0.085		49.45	0.08	0.078	0.077	0.071	0.07	0.068	0.068	0.075	0.083
00:49:47	0.083	0.078	0.077	0.071	0.071	0.068	0.068	0.076	0.085		49.7833	0.08	0.078	0.077	0.071	0.07	0.068	0.068	0.076	0.083
00:50:07	0.083	0.078	0.077	0.071	0.071	0.068	0.068	0.076	0.085		50.1167	0.08	0.078	0.077	0.071	0.07	0.068	0.068	0.076	0.083
00:50:27	0.083	0.079	0.077	0.071	0.076	0.068	0.068	0.076	0.085		50.45	0.08	0.079	0.077	0.071		0.068	0.068	0.076	0.083
00:50:47	0.083	0.079	0.077	0.071	0.073	0.068	0.068	0.076	0.085		50.7833	0.08	0.079	0.077	0.071		0.068	0.068	0.076	0.083
00:51:07	0.083	0.079	0.077	0.071	0.071	0.068	0.068	0.076	0.086		51.1167	0.08	0.079	0.077	0.071	0.07	0.068	0.068	0.076	0.084
00:51:27	0.083	0.079	0.077	0.071	0.071	0.068	0.068	0.076	0.086		51.45	0.08	0.079	0.077	0.071	0.07	0.068	0.068	0.076	0.084
00:51:47	0.083	0.079	0.077	0.071	0.071	0.069	0.068	0.076	0.086		51.7833	0.08	0.079	0.077	0.071	0.07	0.069	0.068	0.076	0.084
00:52:07	0.083	0.079	0.077	0.071	0.071	0.068	0.068	0.076	0.086		52.1167	0.08	0.079	0.077	0.071	0.07	0.068	0.068	0.076	0.084
00:52:27	0.083	0.079	0.077	0.072	0.071	0.068	0.068	0.076	0.086		52.45	0.08	0.079	0.077	0.072	0.07	0.068	0.068	0.076	0.084
00:52:47	0.083	0.079	0.077	0.072	0.071	0.069	0.068	0.076	0.086		52.7833	0.08	0.079	0.077	0.072	0.07	0.069	0.068	0.076	0.084
00:53:07	0.083	0.079	0.078	0.072	0.071	0.069	0.068	0.077	0.086		53.1167	0.08	0.079	0.078	0.072	0.07	0.069	0.068	0.077	0.084
00:53:27	0.083	0.079	0.078	0.072	0.071	0.069	0.068	0.077	0.086		53.45	0.08	0.079	0.078	0.072	0.07	0.069	0.068	0.077	0.084
00:53:47	0.083	0.079	0.078	0.072	0.071	0.069	0.068	0.077	0.086		53.7833	0.08	0.079	0.078	0.072	0.07	0.069	0.068	0.077	0.084
00:54:07	0.084	0.079	0.078	0.072	0.071	0.069	0.068	0.077	0.086		54.1167	0.081	0.079	0.078	0.072	0.07	0.069	0.068	0.077	0.084
00:54:27	0.084	0.079	0.078	0.072	0.071	0.069	0.068	0.077	0.086		54.45	0.081	0.079	0.078	0.072	0.07	0.069	0.068	0.077	0.084
00:54:47	0.084	0.079	0.078	0.072	0.071	0.069	0.068	0.077	0.086		54.7833	0.081	0.079	0.078	0.072	0.07	0.069	0.068	0.077	0.084
00:55:07	0.084	0.079	0.078	0.073	0.072	0.069	0.068	0.077	0.087		55.1167	0.081	0.079	0.078	0.073	0.071	0.069	0.068	0.077	0.085
00:55:27	0.084	0.079	0.078	0.073	0.072	0.069	0.068	0.077	0.087		55.45	0.081	0.079	0.078	0.073	0.071	0.069	0.068	0.077	0.085
00:55:47	0.084	0.08	0.078	0.073	0.072	0.069	0.068	0.078	0.087		55.7833	0.081	0.08	0.078	0.073	0.071	0.069	0.068	0.078	0.085
00:56:07	0.084	0.08	0.078	0.073	0.072	0.069	0.068	0.078	0.087		56.1167	0.081	0.08	0.078	0.073	0.071	0.069	0.068	0.078	0.085
00:56:27	0.084	0.08	0.078	0.073	0.072	0.069	0.068	0.078	0.087		56.45	0.081	0.08	0.078	0.073	0.071	0.069	0.068	0.078	0.085
00:56:47	0.084	0.08	0.078	0.073	0.072	0.069	0.068	0.078	0.087		56.7833	0.081	0.08	0.078	0.073	0.071	0.069	0.068	0.078	0.085
00:57:07	0.084	0.08	0.079	0.073	0.072	0.069	0.068	0.078	0.087		57.1167	0.081	0.08	0.079	0.073	0.071	0.069	0.068	0.078	0.085
00:57:27	0.084	0.08	0.079	0.073	0.072	0.069	0.068	0.078	0.087		57.45	0.081	0.08	0.079	0.073	0.071	0.069	0.068	0.078	0.085
00:57:47	0.084	0.08	0.079	0.073	0.072	0.069	0.068	0.078	0.087		57.7833	0.081	0.08	0.079	0.073	0.071	0.069	0.068	0.078	0.085
00:58:07	0.084	0.08	0.079	0.073	0.072	0.069	0.068	0.078	0.087		58.1167	0.081	0.08	0.079	0.073	0.071	0.069	0.068	0.078	0.085
00:58:27	0.084	0.08	0.079	0.074	0.072	0.069	0.068	0.079	0.087		58.45	0.081	0.08	0.079	0.074	0.071	0.069	0.068	0.079	0.085
00:58:47	0.084	0.08	0.079	0.073	0.072	0.069	0.068	0.079	0.087		58.7833	0.081	0.08	0.079	0.073	0.071	0.069	0.068	0.079	0.085
00:59:07	0.084	0.08	0.079	0.074	0.072	0.069	0.068	0.079	0.087		59.1167	0.081	0.08	0.079	0.074	0.071	0.069	0.068	0.079	0.085
00:59:27	0.084	0.08	0.079	0.074	0.072	0.069	0.068	0.079	0.09		59.45	0.081	0.08	0.079	0.074	0.071	0.069	0.068	0.079
00:59:47	0.085	0.08	0.079	0.074	0.072	0.069	0.068	0.079	0.088		59.7833	0.082	0.08	0.079	0.074	0.071	0.069	0.068	0.079	0.086
01:00:07	0.085	0.08	0.079	0.074	0.073	0.069	0.068	0.079	0.088		60.1167	0.082	0.08	0.079	0.074	0.072	0.069	0.068	0.079	0.086
01:00:27	0.085	0.08	0.079	0.074	0.073	0.069	0.068	0.079	0.088		60.45	0.082	0.08	0.079	0.074	0.072	0.069	0.068	0.079	0.086
01:00:47	0.084	0.08	0.079	0.074	0.073	0.069	0.068	0.079	0.088		60.7833	0.081	0.08	0.079	0.074	0.072	0.069	0.068	0.079	0.086
01:01:07	0.085	0.08	0.079	0.075	0.073	0.069	0.068	0.08	0.088		61.1167	0.082	0.08	0.079	0.075	0.072	0.069	0.068	0.08	0.086
01:01:27	0.085	0.081	0.079	0.074	0.073	0.069	0.068	0.08	0.088		61.45	0.082	0.081	0.079	0.074	0.072	0.069	0.068	0.08	0.086
01:01:47	0.085	0.081	0.079	0.074	0.073	0.069	0.068	0.08	0.088		61.7833	0.082	0.081	0.079	0.074	0.072	0.069	0.068	0.08	0.086
01:02:07	0.085	0.081	0.079	0.075	0.073	0.069	0.068	0.08	0.088		62.1167	0.082	0.081	0.079	0.075	0.072	0.069	0.068	0.08	0.086
01:02:27	0.085	0.081	0.08	0.075	0.073	0.069	0.068	0.08	0.088		62.45	0.082	0.081		0.075	0.072	0.069	0.068	0.08	0.086
01:02:47	0.085	0.08	0.079	0.075	0.073	0.069	0.068	0.08	0.088		62.7833	0.082	0.08	0.079	0.075	0.072	0.069	0.068	0.08	0.086
01:03:07	0.085	0.081	0.079	0.075	0.073	0.069	0.068	0.08	0.088		63.1167	0.082	0.081	0.079	0.075	0.072	0.069	0.068	0.08	0.086
01:03:27	0.085	0.08	0.08	0.075	0.073	0.069	0.068	0.08	0.088		63.45	0.082	0.08	0.08	0.075	0.072	0.069	0.068	0.08	0.086
01:03:47	0.085	0.081	0.08	0.075	0.073	0.07	0.068	0.081	0.088		63.7833	0.082	0.081	0.08	0.075	0.072	0.07	0.068	0.081	0.086
01:04:07	0.085	0.081	0.08	0.075	0.073	0.07	0.068	0.08	0.089		64.1167	0.082	0.081	0.08	0.075	0.072	0.07	0.068	0.08	0.087
01:04:27	0.085	0.081	0.08	0.076	0.074	0.07	0.068	0.081	0.089		64.45	0.082	0.081	0.08	0.076	0.073	0.07	0.068	0.081	0.087
01:04:47	0.085	0.081	0.08	0.075	0.074	0.07	0.068	0.081	0.089		64.7833	0.082	0.081	0.08	0.075	0.073	0.07	0.068	0.081	0.087
01:05:07	0.085	0.081	0.08	0.076	0.074	0.07	0.068	0.081	0.089		65.1167	0.082	0.081	0.08	0.076	0.073	0.07	0.068	0.081	0.087
01:05:27	0.085	0.081	0.08	0.076	0.074	0.07	0.068	0.081	0.089		65.45	0.082	0.081	0.08	0.076	0.073	0.07	0.068	0.081	0.087
01:05:47	0.085	0.081	0.08	0.076	0.074	0.07	0.069	0.081	0.089		65.7833	0.082	0.081	0.08	0.076	0.073	0.07		0.081	0.087
01:06:07	0.085	0.081	0.08	0.076	0.074	0.07	0.068	0.081	0.089		66.1167	0.082	0.081	0.08	0.076	0.073	0.07	0.068	0.081	0.087
01:06:27	0.086	0.081	0.08	0.076	0.074	0.07	0.068	0.081	0.089		66.45	0.083	0.081	0.08	0.076	0.073	0.07	0.068	0.081	0.087
01:06:47	0.085	0.081	0.08	0.076	0.074	0.07	0.068	0.081	0.089		66.7833	0.082	0.081	0.08	0.076	0.073	0.07	0.068	0.081	0.087
01:07:07	0.085	0.081	0.08	0.076	0.074	0.07	0.068	0.081	0.089		67.1167	0.082	0.081	0.08	0.076	0.073	0.07	0.068	0.081	0.087
01:07:27	0.086	0.081	0.08	0.076	0.074	0.07	0.068	0.082	0.089		67.45	0.083	0.081	0.08	0.076	0.073	0.07	0.068	0.082	0.087
01:07:47	0.086	0.082	0.08	0.076	0.074	0.07	0.068	0.081	0.089		67.7833	0.083	0.082	0.08	0.076	0.073	0.07	0.068	0.081	0.087
01:08:07	0.085	0.081	0.08	0.076	0.074	0.07	0.068	0.082	0.089		68.1167	0.082	0.081	0.08	0.076	0.073	0.07	0.068	0.082	0.087
01:08:27	0.086	0.081	0.08	0.077	0.075	0.07	0.069	0.082	0.089		68.45	0.083	0.081	0.08	0.077	0.074	0.07		0.082	0.087
01:08:47	0.086	0.081	0.081	0.077	0.075	0.07	0.068	0.082	0.089		68.7833	0.083	0.081		0.077	0.074	0.07	0.068	0.082	0.087
01:09:07	0.086	0.081	0.08	0.077	0.075	0.07	0.068	0.082	0.089		69.1167	0.083	0.081	0.08	0.077	0.074	0.07	0.068	0.082	0.087
01:09:27	0.086	0.081	0.081	0.077	0.075	0.07	0.07	0.082	0.09		69.45	0.083	0.081		0.077	0.074	0.07		0.082	0.088
01:09:47	0.086	0.081	0.08	0.077	0.075	0.07	0.068	0.082	0.09		69.7833	0.083	0.081	0.08	0.077	0.074	0.07	0.068	0.082	0.088
01:10:07	0.086	0.082	0.08	0.077	0.075	0.07	0.068	0.082	0.089		70.1167	0.083	0.082	0.08	0.077	0.074	0.07	0.068	0.082	0.087
01:10:27	0.086	0.081	0.08	0.077	0.075	0.07	0.068	0.083	0.089		70.45	0.083	0.081	0.08	0.077	0.074	0.07	0.068	0.083	0.087
01:10:47	0.086	0.082	0.081	0.077	0.075	0.07	0.068	0.082	0.089		70.7833	0.083	0.082	0.081	0.077	0.074	0.07	0.068	0.082	0.087
01:11:07	0.086	0.081	0.08	0.077	0.075	0.07	0.068	0.083	0.089		71.1167	0.083	0.081		0.077	0.074	0.07	0.068	0.083	0.087
01:11:27	0.086	0.082	0.081	0.077	0.076	0.07	0.068	0.083	0.089		71.45	0.083	0.082	0.081	0.077	0.075	0.07	0.068	0.083	0.087
01:11:47	0.086	0.081	0.081	0.077	0.075	0.07	0.068	0.083	0.089		71.7833	0.083	0.081	0.081	0.077	0.074	0.07	0.068	0.083	0.087
01:12:07	0.086	0.082	0.08	0.078	0.076	0.07	0.068	0.083	0.089		72.1167	0.083	0.082		0.078	0.075	0.07	0.068	0.083	0.087
01:12:27	0.086	0.082	0.081	0.078	0.076	0.07	0.068	0.083	0.089		72.45	0.083	0.082	0.081	0.078	0.075	0.07	0.068	0.083	0.087
01:12:47	0.086	0.082	0.081	0.078	0.076	0.07	0.068	0.083	0.09		72.7833	0.083	0.082	0.081	0.078	0.075	0.07	0.068	0.083	0.088
01:13:07	0.086	0.082	0.081	0.078	0.076	0.07	0.068	0.083	0.089		73.1167	0.083	0.082	0.081	0.078	0.075	0.07	0.068	0.083	0.087
01:13:27	0.086	0.081	0.081	0.078	0.076	0.07	0.068	0.083	0.089		73.45	0.083	0.081	0.081	0.078	0.075	0.07	0.068	0.083	0.087
01:13:47	0.086	0.082	0.081	0.078	0.076	0.07	0.068	0.083	0.089		73.7833	0.083	0.082	0.081	0.078	0.075	0.07	0.068	0.083	0.087
01:14:07	0.086	0.081	0.081	0.078	0.076	0.07	0.07	0.083	0.091		74.1167	0.083	0.081	0.081	0.078	0.075	0.07		0.083	0.089
01:14:27	0.086	0.082	0.081	0.078	0.076	0.07	0.068	0.084	0.09		74.45	0.083	0.082	0.081	0.078	0.075	0.07	0.068	0.084	0.088
01:14:47	0.086	0.082	0.081	0.078	0.076	0.071	0.071	0.084	0.09		74.7833	0.083	0.082	0.081	0.078	0.075	0.071		0.084	0.088
01:15:07	0.086	0.082	0.081	0.078	0.076	0.071	0.068	0.084	0.089		75.1167	0.083	0.082	0.081	0.078	0.075	0.071	0.068	0.084	0.087
01:15:27	0.086	0.082	0.081	0.078	0.077	0.071	0.068	0.084	0.09		75.45	0.083	0.082	0.081	0.078	0.076	0.071	0.068	0.084	0.088
01:15:47	0.086	0.082	0.081	0.078	0.076	0.071	0.069	0.084	0.09		75.7833	0.083	0.082	0.081	0.078	0.075	0.071		0.084	0.088
01:16:07	0.086	0.082	0.081	0.079	0.077	0.071	0.07	0.084	0.089		76.1167	0.083	0.082	0.081	0.079	0.076	0.071		0.084	0.087
01:16:27	0.086	0.082	0.081	0.079	0.077	0.071	0.068	0.084	0.089		76.45	0.083	0.082	0.081	0.079	0.076	0.071	0.068	0.084	0.087
01:16:47	0.086	0.082	0.081	0.079	0.077	0.071	0.068	0.084	0.09		76.7833	0.083	0.082	0.081	0.079	0.076	0.071	0.068	0.084	0.088
01:17:07	0.086	0.082	0.081	0.079	0.077	0.071	0.068	0.084	0.089		77.1167	0.083	0.082	0.081	0.079	0.076	0.071	0.068	0.084	0.087
01:17:27	0.086	0.082	0.081	0.079	0.077	0.071	0.068	0.084	0.09		77.45	0.083	0.082	0.081	0.079	0.076	0.071	0.068	0.084	0.088
01:17:47	0.086	0.082	0.081	0.079	0.077	0.071	0.068	0.085	0.09		77.7833	0.083	0.082	0.081	0.079	0.076	0.071	0.068	0.085	0.088
01:18:07	0.086	0.082	0.082	0.079	0.077	0.071	0.068	0.085	0.09		78.1167	0.083	0.082	0.082	0.079	0.076	0.071	0.068	0.085	0.088
01:18:27	0.086	0.082	0.081	0.079	0.077	0.071	0.068	0.085	0.09		78.45	0.083	0.082	0.081	0.079	0.076	0.071	0.068	0.085	0.088
01:18:47	0.086	0.082	0.081	0.079	0.078	0.071	0.068	0.085	0.089		78.7833	0.083	0.082	0.081	0.079		0.071	0.068	0.085	0.087
01:19:07	0.086	0.082	0.081	0.079	0.077	0.071	0.068	0.085	0.09		79.1167	0.083	0.082	0.081	0.079	0.076	0.071	0.068	0.085	0.088
01:19:27	0.086	0.082	0.081	0.079	0.077	0.071	0.068	0.085	0.089		79.45	0.083	0.082	0.081	0.079	0.076	0.071	0.068	0.085	0.087
01:19:47	0.086	0.082	0.081	0.079	0.078	0.071	0.068	0.085	0.089		79.7833	0.083	0.082	0.081	0.079	0.077	0.071	0.068	0.085	0.087
01:20:07	0.086	0.082	0.081	0.079	0.078	0.071	0.068	0.085	0.09		80.1167	0.083	0.082	0.081	0.079	0.077	0.071	0.068	0.085	0.088
01:20:27	0.086	0.082	0.082	0.079	0.078	0.071	0.068	0.085	0.09		80.45	0.083	0.082	0.082	0.079	0.077	0.071	0.068	0.085	0.088
01:20:47	0.086	0.082	0.081	0.079	0.078	0.071	0.068	0.086	0.089		80.7833	0.083	0.082	0.081	0.079	0.077	0.071	0.068	0.086	0.087
01:21:07	0.086	0.082	0.081	0.08	0.078	0.071	0.068	0.085	0.09		81.1167	0.083	0.082	0.081	0.08	0.077	0.071	0.068	0.085	0.088
01:21:27	0.086	0.082	0.081	0.079	0.078	0.071	0.068	0.085	0.089		81.45	0.083	0.082	0.081	0.079	0.077	0.071	0.068	0.085	0.087
01:21:47	0.086	0.082	0.081	0.08	0.079	0.071	0.068	0.086	0.09		81.7833	0.083	0.082	0.081	0.08	0.078	0.071	0.068	0.086	0.088
01:22:07	0.086	0.082	0.082	0.08	0.079	0.071	0.068	0.086	0.089		82.1167	0.083	0.082		0.08	0.078	0.071	0.068	0.086	0.087
01:22:27	0.086	0.082	0.081	0.08	0.078	0.071	0.068	0.086	0.09		82.45	0.083	0.082	0.081	0.08	0.077	0.071	0.068	0.086	0.088
01:22:47	0.086	0.082	0.081	0.08	0.079	0.071	0.068	0.086	0.09		82.7833	0.083	0.082	0.081	0.08	0.078	0.071	0.068	0.086	0.088
01:23:07	0.086	0.082	0.082	0.08	0.08	0.072	0.068	0.086	0.09		83.1167	0.083	0.082		0.08		0.072	0.068	0.086	0.088
01:23:27	0.086	0.082	0.081	0.08	0.079	0.071	0.068	0.086	0.09		83.45	0.083	0.082	0.081	0.08	0.078	0.071	0.068	0.086	0.088
01:23:47	0.086	0.082	0.081	0.08	0.079	0.071	0.068	0.086	0.089		83.7833	0.083	0.082	0.081	0.08	0.078	0.071	0.068	0.086	0.087
01:24:07	0.086	0.082	0.081	0.08	0.079	0.072	0.069	0.086	0.089		84.1167	0.083	0.082	0.081	0.08	0.078	0.072		0.086	0.087
01:24:27	0.086	0.082	0.081	0.08	0.081	0.072	0.068	0.086	0.089		84.45	0.083	0.082	0.081	0.08		0.072	0.068	0.086	0.087
01:24:47	0.086	0.082	0.082	0.08	0.079	0.072	0.068	0.086	0.089		84.7833	0.083	0.082	0.082	0.08	0.078	0.072	0.068	0.086	0.087
01:25:07	0.086	0.082	0.081	0.08	0.079	0.072	0.068	0.086	0.089		85.1167	0.083	0.082	0.081	0.08	0.078	0.072	0.068	0.086	0.087
01:25:27	0.086	0.081	0.081	0.08	0.079	0.072	0.068	0.086	0.089		85.45	0.083	0.081	0.081	0.08	0.078	0.072	0.068	0.086	0.087
01:25:47	0.086	0.082	0.082	0.08	0.08	0.072	0.068	0.087	0.089		85.7833	0.083	0.082	0.082	0.08	0.079	0.072	0.068	0.087	0.087
01:26:07	0.086	0.082	0.082	0.08	0.08	0.072	0.068	0.087	0.089		86.1167	0.083	0.082	0.082	0.08	0.079	0.072	0.068	0.087	0.087
01:26:27	0.086	0.082	0.081	0.08	0.08	0.072	0.068	0.087	0.089		86.45	0.083	0.082	0.081	0.08	0.079	0.072	0.068	0.087	0.087
01:26:47	0.086	0.082	0.081	0.08	0.08	0.072	0.068	0.087	0.089		86.7833	0.083	0.082	0.081	0.08	0.079	0.072	0.068	0.087	0.087
01:27:07	0.086	0.082	0.081	0.08	0.08	0.072	0.068	0.087	0.09		87.1167	0.083	0.082	0.081	0.08	0.079	0.072	0.068	0.087	0.088
01:27:27	0.086	0.081	0.082	0.08	0.08	0.072	0.068	0.087	0.089		87.45	0.083	0.081	0.082	0.08	0.079	0.072	0.068	0.087	0.087
01:27:47	0.086	0.081	0.082	0.08	0.08	0.072	0.068	0.087	0.089		87.7833	0.083	0.081	0.082	0.08	0.079	0.072	0.068	0.087	0.087
01:28:07	0.086	0.082	0.082	0.08	0.08	0.072	0.068	0.087	0.089		88.1167	0.083	0.082	0.082	0.08	0.079	0.072	0.068	0.087	0.087
01:28:27	0.086	0.082	0.081	0.08	0.08	0.072	0.068	0.087	0.089		88.45	0.083	0.082	0.081	0.08	0.079	0.072	0.068	0.087	0.087
01:28:47	0.086	0.081	0.081	0.08	0.08	0.072	0.068	0.087	0.089		88.7833	0.083	0.081	0.081	0.08	0.079	0.072	0.068	0.087	0.087
01:29:07	0.086	0.083	0.081	0.08	0.081	0.072	0.068	0.087	0.089		89.1167	0.083	0.083	0.081	0.08	0.08	0.072	0.068	0.087	0.087
01:29:27	0.086	0.082	0.081	0.08	0.081	0.072	0.068	0.087	0.089		89.45	0.083	0.082	0.081	0.08	0.08	0.072	0.068	0.087	0.087
01:29:47	0.086	0.081	0.081	0.08	0.081	0.072	0.068	0.087	0.088		89.7833	0.083	0.081	0.081	0.08	0.08	0.072	0.068	0.087	0.086
01:30:07	0.086	0.082	0.081	0.08	0.081	0.072	0.068	0.087	0.09		90.1167	0.083	0.082	0.081	0.08	0.08	0.072	0.068	0.087	0.088
