# Supplementary material for: Plant-specific cochaperone SSR1 affects root elongation by modulating the mitochondrial iron-sulfur cluster assembly machinery
Source: PLoS Genet. 2025 Feb 5;21(2):e1011597. doi: 10.1371/journal.pgen.1011597 (PMC11835332; doi:10.1371/journal.pgen.1011597)
Supplement: S6 Appendix — (XLSX) [file pgen.1011597.s023.xlsx]

## Sheet: Sheet1
CI activity (umol NADH.min-1.mg-1 protein)					cytoplasmic ACO activity (nmol NADH.min-1.mg-1 protein)					mitochondrial ACO activity (nmol NADH.min-1.mg-1 protein)					MDH activity (nmol NADH.min-1.mg-1 protein)					mitochondrial membrane potential (Red/Green fluorescence )
WS	ssr1-2	ssr1-2 sus1	ssr1-2 sus2		WS	ssr1-2	ssr1-2 sus1	ssr1-2 sus2		WS	ssr1-2	ssr1-2 sus1	ssr1-2 sus2		WS	ssr1-2	ssr1-2 sus1	ssr1-2 sus2		WS	ssr1-2	ssr1-2 sus1	ssr1-2 sus2	CCCP
24.2999	7.2069	26.0356	24.63		327.537	172.714	229.605	221.087		217.341	72.375	219.625	221.049		1692.23	1687.48	1908.34	1825.05		4.51	1.2	2.76	3.31	1.81
21.2624	10.8103	26.0356	21.67		274.312	140.73	192.868	229.276		204.574	110.43	162.428	209.227		1796.08	1826.45	1803.08	1908.12		6.39	1.65	3.66	2.85	0.78
15.1874	10.8103	19.5267	16.73		298.877	147.127	195.93	278.406		191.215	97.8268	175.53	178.506		1784.28	1766.89	1821.39	1889.95		4.8	1.85	3.84	3.45	1.282
