# Supplementary material for: Plant-specific cochaperone SSR1 affects root elongation by modulating the mitochondrial iron-sulfur cluster assembly machinery
Source: PLoS Genet. 2025 Feb 5;21(2):e1011597. doi: 10.1371/journal.pgen.1011597 (PMC11835332; doi:10.1371/journal.pgen.1011597)
Supplement: S7 Appendix — (XLSX) [file pgen.1011597.s024.xlsx]

## Sheet: Sheet1
WS	ssr1-2	ssr1-2 sus1	ssr1-2 sus2
2.935	0.167	0.822	2.5182
2.559	0.177	0.512	2.2428
2.539	0.14	0.333	2.2257
2.932	0.137	0.282	2.5704
3.532	0.163	0.693	3.096
1.923	0.187	0.968	1.7757
2.762	0.203	0.805	2.421
2.139	0.18	0.927	2.0907
3.187	0.15	0.561	2.7936
3.023	0.117	0.518	2.6496
2.894	0.148	0.655	2.5371
2.338	0.148	0.346	2.0493
2.757	0.166	0.961	2.4165
2.469	0.145	1.01	2.1645
2.716	0.166	0.714	2.3805
2.912	0.152	0.422	2.5524
3.158	0.152	0.734	2.8908
2.642	0.19	0.692	2.3157
2.371	0.169	0.292	2.0781
1.76	0.155	0.49	1.7226
1.95	0.152	0.83	1.7091
2.926	0.14	0.871	2.565
2.445	0.13	0.36	2.2554
2.41	0.157	0.462	2.223
2.433	0.127	0.474	2.2446
1.692	0.183	0.464	1.6506
1.903	0.153	0.657	1.7559
2.287	0.167	0.727	2.1096
2.258	0.143	1.437	2.0826
1.633	0.16	0.307	1.5066
2.726	0.15	0.523	2.5146
2.495	0.17	1.087	2.3013
2.156	0.183	0.484	1.989
2.46	0.163	0.503	2.2698
2.458	0.22	0.722	2.2671
1.986	0.127	0.613	1.8324
2.555	0.117	1.035	2.3571
2.468	0.153	0.631	2.277
2.451	0.2	0.593	2.2608
2.23	0.143	0.541	2.0574
2.837	0.15	0.672	2.6172
1.306	0.133	0.791	1.3113
3.052	0.153	0.765	2.8152
2.673	0.157	0.386	2.466
3.008	0.15	0.745	2.7747
1.823	0.16	0.353	1.6821
2.351	0.185	0.441	2.169
2.203	0.175	0.559	2.0322
2.467	0.161	0.937	2.2761
2.79	0.21	0.873	2.574
2.228	0.196	0.635	2.0556
2.309	0.164	0.61	2.1303
2.277	0.15	0.593	2.1006
2.169	0.175	1.863	2.0007
1.73	0.133	0.647	1.7757
2.353	0.182	0.518	2.1708
2.574	0.192	0.427	2.3742
2.063	0.147	0.453	1.8288
1.824	0.189	0.552	1.5921
2.268	0.168	0.621	2.0106
2.344	0.161	0.58	2.0781
2.582	0.15	0.692	2.2887
3.234	0.199	0.85	2.8665
2.431	0.164	0.443	2.1555
2.802	0.168	0.932	2.484
3.368	0.168	0.462	2.9853
2.863	0.167	0.722	2.538
2.392	0.197	0.573	2.1204
3.224	0.167	0.422	2.8584
2.586	0.153	0.992	2.2923
2.684	0.167	0.903	2.3796
1.103	0.17	0.95	1.2474
2.392	0.167	0.943	2.1204
3.432	0.177	1.516	3.0429
2.333	0.14	0.456	2.0682
2.586	0.137	0.672	2.2923
2.993	0.163	0.695	2.6532
2.66	0.187	0.846	2.358
2.771	0.203	0.648	2.4561
3.146	0.18	1.33	2.7891
2.483	0.15	1.077	2.2014
2.822	0.117	0.511	2.502
2.962	0.143	0.497	2.6262
2.298	0.143	0.378	2.0376
2.939	0.16	0.611	2.6055
3.611	0.14	0.929	3.2013
3.584	0.16	0.616	3.177
2.461	0.147	0.478	2.1816
2.909	0.147	0.446	2.5785
3.408	0.183	0.489	2.9808
2.519	0.163	0.501	2.3058
2.714	0.15	1.339	2.484
2.766	0.147	0.695	2.5317
2.944	0.14	0.86	2.4246
2.604	0.13	0.236	2.3832
2.86	0.157	0.442	2.6181
2.443	0.127	0.272	2.2365
2.741	0.183	0.767	2.5092
2.423	0.153	0.635	2.2176
3.06	0.167	0.475	2.8008
3.014	0.143	0.934	2.7585
2.615	0.16	0.674	2.3931
3.13	0.15	0.725	2.8647
2.725	0.17	1.437	2.4939
2.295	0.183	0.843	2.0826
2.395	0.163	1.185	2.1924
2.988	0.22	0.892	2.7351
2.77	0.127	1.401	2.5353
3.42	0.117	0.817	3.1302
2.753	0.153	0.799	2.52
3.265	0.2	0.943	2.9889
2.855	0.143	0.9	2.6136
2.901	0.15		2.95
2.882	0.133		2.931
2.997	0.153		3.048
2.732	0.152		2.778
2.715	0.145		2.761
2.917	0.155		2.937
2.698	0.171		2.717
2.704	0.161		2.723
2.429	0.148		2.227
2.706	0.194		2.725
2.471	0.181		2.488
2.827	0.152		2.847
2.313	0.139		2.329
2.821	0.161		2.841
2.431	0.123		2.448
2.139	0.168		2.154
3.061	0.177		3.082
2.348	0.135		2.364
2.281	0.174		2.697
2.304	0.155		2.217
2.165	0.148		2.18
2.565	0.139		2.583
1.802	0.184		1.867
2.301	0.152		2.317
3.606	0.155		3.431
3.203	0.155		3.225
2.58	0.167		2.598
2.679	0.197		2.698
2.915	0.167		2.935
	0.153
	0.167
	0.17
